# Supplementary material for: Chromatin and Transcriptional Response to Loss of TBX1 in Early Differentiation of Mouse Cells
Source: Front Cell Dev Biol. 2020 Sep 8;8:571501. doi: 10.3389/fcell.2020.571501 (PMC7505952; doi:10.3389/fcell.2020.571501)
Supplement: TABLE S4 — Genes expressed in PDGFRA+; KDR− mES cells at d4. Columns contain the Ensembl Identifier, the corresponding Gene Symbol and the normalized upper quartile gene expression counts for each sample. [file Table_4.XLS]

## Sheet: A
Genes expressed in Day 4 mESCs, FACS sorted cells
Ensembl_Id	Gene_symbol	WT_1	WT_2	KO_1	KO_2
ENSMUSG00000000001	Gnai3	1486.79	1566.06	1722.86	1666.8
ENSMUSG00000000028	Cdc45	467.869	490.207	501.059	459.819
ENSMUSG00000000031	H19	74.9068	106.275	27.4171	26.2773
ENSMUSG00000000037	Scml2	80.2103	94.3065	96.1584	100.823
ENSMUSG00000000056	Narf	417.046	360.7	339.137	362.004
ENSMUSG00000000078	Klf6	1192.9	814.562	479.934	574.817
ENSMUSG00000000085	Scmh1	112.427	123.307	111.365	127.041
ENSMUSG00000000088	Cox5a	758.993	808.383	808.794	777.444
ENSMUSG00000000093	Tbx2	51.1426	93.7467	11.2278	23.2387
ENSMUSG00000000120	Ngfr	92.859	64.3448	69.8614	72.6065
ENSMUSG00000000125	Wnt3	438.353	465.472	594.162	623.122
ENSMUSG00000000127	Fer	173.969	150.367	157.931	189.547
ENSMUSG00000000131	Xpo6	1422.61	1358.81	1474.87	1529.66
ENSMUSG00000000134	Tfe3	383.886	385.473	330.024	326.725
ENSMUSG00000000142	Axin2	841.334	753.558	828.032	847.008
ENSMUSG00000000148	Brat1	195.939	168.898	148.824	129.105
ENSMUSG00000000149	Gna12	915.267	912.926	648.925	686.719
ENSMUSG00000000154	Slc22a18	22.7128	13.5706	24.2813	24.1918
ENSMUSG00000000167	Pih1d2	24.5796	18.7262	25.303	28.2224
ENSMUSG00000000168	Dlat	601.121	592.892	672.124	652.396
ENSMUSG00000000171	Sdhd	928.221	932.796	981.889	950.876
ENSMUSG00000000184	Ccnd2	703.266	798.95	629.669	704.84
ENSMUSG00000000194	Gpr107	425.423	423.866	402.889	388.228
ENSMUSG00000000223	Drp2	20.7572	18.7066	25.295	25.2011
ENSMUSG00000000247	Lhx2	22.8141	6.34586	21.2375	17.1421
ENSMUSG00000000253	Gmpr	26.4482	25.9296	30.3557	26.2207
ENSMUSG00000000266	Mid2	31.1484	32.1475	43.4876	27.2423
ENSMUSG00000000275	Trim25	479.23	495.391	463.635	504.168
ENSMUSG00000000276	Dgke	134.232	116.177	134.63	148.209
ENSMUSG00000000278	Scpep1	807.4	737.935	677.237	737.107
ENSMUSG00000000282	Mnt	431.409	339.96	292.593	313.617
ENSMUSG00000000295	Hddc2	255.34	244.559	232.824	203.713
ENSMUSG00000000296	Tpd52l1	88.1335	68.4262	52.6874	73.605
ENSMUSG00000000301	Pemt	28.2282	37.2968	42.4898	35.2943
ENSMUSG00000000303	Cdh1	306.943	289.38	340.156	585.728
ENSMUSG00000000305	Cdh4	425.413	412.498	381.65	431.565
ENSMUSG00000000308	Ckmt1	12.0485	17.72	31.358	43.3055
ENSMUSG00000000317	Bcl6b	11.3531	10.3728	4.07882	17.1185
ENSMUSG00000000325	Arvcf	280.281	201.089	177.187	165.408
ENSMUSG00000000326	Comt	205.062	205.251	215.613	232.913
ENSMUSG00000000339	Rtca	369.672	331.708	353.281	349.9
ENSMUSG00000000340	Dbt	203.031	220.829	272.261	264.168
ENSMUSG00000000346	Dazap2	455.529	512.973	469.704	501.144
ENSMUSG00000000355	Mcts1	129.449	136.802	161.912	112.964
ENSMUSG00000000365	Rnf17	33.7534	25.1179	83.9159	73.5653
ENSMUSG00000000374	Trappc10	261.877	236.368	254.08	264.181
ENSMUSG00000000378	Ccm2	302.537	334.627	285.467	242.039
ENSMUSG00000000384	Tbrg4	980.271	939.024	980.883	953.904
ENSMUSG00000000385	Tmprss2	24.4865	35.1674	14.2271	43.3179
ENSMUSG00000000399	Ndufa9	653.139	649.868	673.158	706.843
ENSMUSG00000000409	Lck	73.9368	57.0269	50.6405	55.4681
ENSMUSG00000000416	Cttnbp2	104.879	152.064	96.1942	83.73
ENSMUSG00000000420	Galnt1	1883.79	1914.34	2228.99	2219.37
ENSMUSG00000000439	Mkrn2	203.269	207.243	167.067	210.733
ENSMUSG00000000441	Raf1	1381	1410.57	1395.92	1483.28
ENSMUSG00000000486	Sept1	8.54214	7.25384	6.07947	6.05419
ENSMUSG00000000489	Pdgfb	20.9798	15.5146	6.10547	10.0943
ENSMUSG00000000530	Acvrl1	26.5029	38.1622	14.2133	19.1745
ENSMUSG00000000531	Grasp	28.4277	26.9214	19.2568	24.2027
ENSMUSG00000000532	Acvr1b	379.218	376.12	290.566	311.599
ENSMUSG00000000538	Tom1l2	109.589	126.379	114.39	112.94
ENSMUSG00000000552	Zfp385a	167.53	135.804	120.498	141.17
ENSMUSG00000000555	Itga5	688.063	666.509	747.048	826.819
ENSMUSG00000000561	Wdr77	1516.13	1620.94	1731.96	1514.56
ENSMUSG00000000563	Atp5f1	1674.97	1640.7	1813.97	1765.62
ENSMUSG00000000567	Sox9	95.9058	50.9045	51.6642	60.5105
ENSMUSG00000000568	Hnrnpd	3275.28	3550.74	3608.72	3384.04
ENSMUSG00000000579	Dynlt1c	138.19	130.519	108.335	97.8393
ENSMUSG00000000581	C1d	259.719	285.097	373.466	331.735
ENSMUSG00000000594	Gm2a	81.7303	45.6781	38.513	47.4064
ENSMUSG00000000600	Krit1	298.645	305.763	299.644	341.811
ENSMUSG00000000605	Clcn4	227.897	234.147	210.556	179.517
ENSMUSG00000000617	Grm6	7.59909	6.21797	2.04325	8.05942
ENSMUSG00000000628	Hk2	1583.59	1410.53	1192.5	1266.51
ENSMUSG00000000631	Myo18a	277.305	251.73	155.971	198.666
ENSMUSG00000000693	Loxl3	30.2213	35.1966	35.4144	25.226
ENSMUSG00000000708	Kat2b	24.6791	26.8483	11.1715	16.1452
ENSMUSG00000000711	Rab5b	455.706	422.876	419.088	420.488
ENSMUSG00000000731	Aire	9.62228	4.14205	1.02517	0.00731539
ENSMUSG00000000732	Icosl	31.263	24.9082	33.3802	20.1874
ENSMUSG00000000738	Spg7	650.617	589.657	490.987	476.982
ENSMUSG00000000739	Sult5a1	28.3807	23.8784	27.3307	28.2309
ENSMUSG00000000740	Rpl13	8368.81	7294.27	6409.72	6172.16
ENSMUSG00000000743	Chmp1a	632.421	700.483	559.816	574.777
ENSMUSG00000000751	Rpa1	1394.11	1585.7	1633.78	1628.48
ENSMUSG00000000753	Serpinf1	28.3229	38.2472	29.3594	24.2167
ENSMUSG00000000759	Tubgcp3	438.599	442.547	436.291	440.65
ENSMUSG00000000776	Polr3d	280.747	285	280.398	272.261
ENSMUSG00000000782	Tcf7	619.875	732.743	756.152	801.617
ENSMUSG00000000787	Ddx3x	6653.66	7218.64	7558.59	7195.6
ENSMUSG00000000791	Il12rb1	8.61891	4.15427	1.02785	4.03582
ENSMUSG00000000792	Slc5a5	8.4735	11.3779	8.10747	11.0877
ENSMUSG00000000794	Kcnn3	24.8003	14.5227	15.1852	6.07641
ENSMUSG00000000804	Usp32	377.056	406.279	417.047	425.515
ENSMUSG00000000805	Car4	278.135	413.863	105.419	154.344
ENSMUSG00000000811	Txnrd3	136.131	161.526	123.518	115.984
ENSMUSG00000000823	Zfp512b	414.808	472.599	505.096	477.955
ENSMUSG00000000826	Dnajc5	1424.54	1537.95	1324.07	1356.24
ENSMUSG00000000827	Tpd52l2	737.288	740.015	770.327	742.15
ENSMUSG00000000838	Fmr1	682.379	700.665	783.472	763.313
ENSMUSG00000000861	Bcl11a	43.1191	54.0593	118.311	86.6977
ENSMUSG00000000876	Pxmp4	68.9567	70.4957	63.7975	86.6913
ENSMUSG00000000881	Dlg3	585.981	570.113	697.411	629.209
ENSMUSG00000000884	Gnb1l	82.4656	66.3271	54.6944	58.499
ENSMUSG00000000901	Mmp11	80.5001	85.8743	51.673	56.4914
ENSMUSG00000000902	Smarcb1	966.158	961.741	834.139	884.333
ENSMUSG00000000915	Hip1r	128.929	96.3825	64.8539	90.7597
ENSMUSG00000000916	Nsun5	163.481	169.976	180.168	166.383
ENSMUSG00000000934	Top1mt	78.4351	80.8368	71.8929	88.7197
ENSMUSG00000000948	Gm38393	491.377	487.233	640.712	587.855
ENSMUSG00000000957	Mmp14	543.531	585.499	524.367	516.288
ENSMUSG00000000958	Slc7a7	208.896	186.65	199.432	243.989
ENSMUSG00000000959	Oxa1l	773.257	723.471	718.73	822.796
ENSMUSG00000000976	Heatr6	308.115	304.746	337.067	318.639
ENSMUSG00000001016	Ilf2	1863.94	2057.28	2172.3	2042.92
ENSMUSG00000001017	Chtop	1070	1123.46	1120.58	1106.16
ENSMUSG00000001018	Snapin	182.59	181.279	135.687	148.244
ENSMUSG00000001025	S100a6	10.391	11.3898	8.11094	12.0952
ENSMUSG00000001027	Scn4a	20.8599	17.6236	14.1888	18.1497
ENSMUSG00000001034	Mapk7	643.926	636.245	488.973	508.234
ENSMUSG00000001036	Epn2	518.985	497.502	495.008	517.281
ENSMUSG00000001039	B9d1	132.435	114.053	116.422	123.018
ENSMUSG00000001052	Sec24b	898.095	892.306	797.689	807.702
ENSMUSG00000001053	N4bp3	31.467	15.5965	16.2107	13.1271
ENSMUSG00000001054	Rmnd5b	57.6424	51.8852	54.6758	70.5595
ENSMUSG00000001056	Nhp2	755.189	822.885	808.798	800.631
ENSMUSG00000001062	Vps9d1	181.596	170.993	156.919	158.322
ENSMUSG00000001065	Zfp276	95.6572	97.2882	60.7856	66.5754
ENSMUSG00000001082	Mfsd10	562.741	445.707	433.275	427.561
ENSMUSG00000001089	Luzp1	1287.28	1403.35	1558.87	1560.91
ENSMUSG00000001098	Kctd10	579.406	708.719	529.454	566.706
ENSMUSG00000001100	Poldip2	625.605	712.006	725.785	741.126
ENSMUSG00000001105	Ift20	98.2293	108.807	114.368	101.85
ENSMUSG00000001119	Col6a1	102.787	71.3811	23.374	31.3097
ENSMUSG00000001120	Pcbp3	171.368	137.853	124.536	122.032
ENSMUSG00000001127	Araf	697.698	640.537	672.14	624.183
ENSMUSG00000001128	Cfp	82.4255	68.4039	63.7861	57.4969
ENSMUSG00000001131	Timp1	22.532	28.0243	37.4295	37.2928
ENSMUSG00000001134	Uxt	125.781	122.279	116.417	110.93
ENSMUSG00000001138	Cnnm3	319.556	317.115	283.459	306.54
ENSMUSG00000001143	Lman2l	255.269	233.243	236.883	259.136
ENSMUSG00000001150	Mcm3ap	976.464	950.425	1022.38	952.899
ENSMUSG00000001151	Pcnt	1341.47	1288.23	1154.01	1167.69
ENSMUSG00000001156	Mxd1	121.178	93.3455	97.1922	100.84
ENSMUSG00000001157	Gmcl1	212.575	228.028	279.325	206.734
ENSMUSG00000001158	Snrnp27	315.655	331.653	334.046	339.809
ENSMUSG00000001166	Oas1c	7.62106	3.14348	3.04881	7.052
ENSMUSG00000001173	Ocrl	279.783	267.447	280.402	302.492
ENSMUSG00000001175	Calm1	1253.16	1512.14	1707.65	1586.13
ENSMUSG00000001211	Agpat3	240.934	268.413	296.555	242.021
ENSMUSG00000001227	Sema6b	77.6742	86.8669	51.6655	45.4141
ENSMUSG00000001228	Uhrf1	3114.66	3090.61	3250.38	3064.39
ENSMUSG00000001229	Dpp9	537.942	515.09	510.183	470.918
ENSMUSG00000001240	Ramp2	52.2358	39.3731	23.334	37.3118
ENSMUSG00000001247	Lsr	888.648	874.693	787.566	797.618
ENSMUSG00000001248	Gramd1a	319.728	240.56	300.615	235.983
ENSMUSG00000001249	Hpn	93.968	53.9964	45.6088	69.5697
ENSMUSG00000001270	Ckb	204.345	172.084	185.238	158.334
ENSMUSG00000001280	Sp1	1425.41	1491.4	1535.6	1474.21
ENSMUSG00000001285	Myg1	316.576	330.639	339.109	363.999
ENSMUSG00000001288	Rarg	386.144	282.967	234.903	255.138
ENSMUSG00000001289	Pfdn5	831.848	826.027	822.976	819.793
ENSMUSG00000001300	Efnb2	503.289	360.758	405.912	310.618
ENSMUSG00000001305	Rrp15	533.142	473.746	559.766	547.528
ENSMUSG00000001313	Rnd2	73.1876	64.095	23.3577	32.3025
ENSMUSG00000001323	Srr	59.5312	64.2291	60.7371	58.4898
ENSMUSG00000001334	Fndc5	48.9255	52.9765	80.941	85.6724
ENSMUSG00000001349	Cnn1	24.4996	25.9443	27.3371	36.2785
ENSMUSG00000001366	Fbxo9	107.646	120.225	139.652	111.939
ENSMUSG00000001376	Vps50	351.542	380.36	386.679	389.218
ENSMUSG00000001379	ENSMUSG00000001379	172.328	117.232	127.567	136.131
ENSMUSG00000001380	Hars	746.699	779.388	825.991	761.312
ENSMUSG00000001383	Zmat2	802.34	921.375	1060.8	890.383
ENSMUSG00000001403	Ube2c	776.878	864.359	811.856	949.841
ENSMUSG00000001415	Smg5	1300.66	1303.83	1365.54	1332.03
ENSMUSG00000001416	Cct3	3768.69	4145.65	4178.63	4120.12
ENSMUSG00000001417	ENSMUSG00000001417	32.8121	22.0204	99.0354	56.4596
ENSMUSG00000001418	Glmp	449.882	485.016	494.983	451.751
ENSMUSG00000001419	Mef2d	468.208	373.151	348.254	365.037
ENSMUSG00000001420	Tmem79	7.49641	10.3655	6.09425	17.1163
ENSMUSG00000001424	Snd1	1843.31	1824.09	1782.61	1770.67
ENSMUSG00000001435	Col18a1	634.727	692.938	307.844	324.761
ENSMUSG00000001436	Slc19a1	217.604	198.95	179.187	159.349
ENSMUSG00000001440	Kpnb1	7562.1	8157.62	7970.6	8166.64
ENSMUSG00000001441	Npepps	1128.73	1118.25	961.692	1085.99
ENSMUSG00000001445	Mrpl10	455.639	428.088	427.194	485
ENSMUSG00000001467	Cyp51	2133.68	2006.44	1698.62	1733.38
ENSMUSG00000001472	Tcf25	2066.47	2069.65	1802.87	1798.92
ENSMUSG00000001473	Tubb6	676.954	627.023	597.251	574.778
ENSMUSG00000001482	Def8	314.806	315.051	273.347	325.686
ENSMUSG00000001493	Meox1	12.3762	9.32163	7.09528	6.05985
ENSMUSG00000001504	Irx2	15.152	14.5017	11.1483	14.1164
ENSMUSG00000001506	Col1a1	286.293	380.346	5.21651	35.4059
ENSMUSG00000001507	Itga3	20.0242	21.6241	1.0509	8.08217
ENSMUSG00000001510	Dlx3	19.9956	10.4133	13.1632	11.1011
ENSMUSG00000001517	Foxm1	1017.17	1060.17	888.803	939.794
ENSMUSG00000001518	Itfg2	269.451	239.483	275.319	253.102
ENSMUSG00000001521	Tulp3	764.826	694.434	703.533	701.819
ENSMUSG00000001524	Gtf2h4	333.944	281.904	227.817	278.308
ENSMUSG00000001525	Tubb5	17297.6	18337.3	16777.3	15773.7
ENSMUSG00000001542	Ell2	70.7469	90.1212	74.9307	98.7919
ENSMUSG00000001552	Jup	205.492	188.476	110.415	129.102
ENSMUSG00000001555	Fkbp10	259.147	249.719	215.636	209.758
ENSMUSG00000001569	Nom1	450.851	423.979	519.254	459.811
ENSMUSG00000001576	Ergic1	1004.86	1002.19	918.149	987.175
ENSMUSG00000001583	Tnk1	49.1848	39.4607	39.5043	59.463
ENSMUSG00000001588	Acap1	37.8298	38.3295	35.4344	34.2903
ENSMUSG00000001604	Tcea3	22.6187	18.7447	23.2945	39.2851
ENSMUSG00000001627	Ifrd1	554.079	510.941	474.773	470.915
ENSMUSG00000001630	Stk38l	112.613	89.2089	107.285	91.7739
ENSMUSG00000001632	Brpf1	678.698	693.347	712.622	636.286
ENSMUSG00000001642	Akr1b3	441.303	537.799	516.237	450.75
ENSMUSG00000001663	Gstt1	28.2922	39.2947	28.3579	31.261
ENSMUSG00000001665	Gstt3	36.9689	29.0479	21.2959	37.2925
ENSMUSG00000001666	Ddt	318.674	310.872	257.154	285.37
ENSMUSG00000001674	Ddx18	891.234	965.97	1115.48	990.203
ENSMUSG00000001687	Ubl3	121.778	143.02	148.791	152.248
ENSMUSG00000001700	Gramd3	107.731	98.5374	116.399	118.973
ENSMUSG00000001707	Eef1e1	251.402	251.875	277.34	253.101
ENSMUSG00000001729	Akt1	736.532	706.774	617.508	594.952
ENSMUSG00000001739	Cldn15	8.41598	12.441	10.1352	19.135
ENSMUSG00000001750	Tcirg1	255.212	230.177	279.36	261.16
ENSMUSG00000001751	Naglu	84.7304	40.5004	25.3774	42.3652
ENSMUSG00000001755	Ppat	322.59	245.721	236.91	284.347
ENSMUSG00000001761	Smo	1508.83	1437.45	1242.08	1245.34
ENSMUSG00000001763	Tspan33	14.2538	10.3764	8.11314	11.0922
ENSMUSG00000001767	Crnkl1	343.024	383.446	388.697	369.059
ENSMUSG00000001768	Rin2	123.812	119.227	124.512	134.1
ENSMUSG00000001774	Chordc1	329.655	388.683	450.418	425.51
ENSMUSG00000001783	Rtcb	1590.77	1774.32	1709.72	1809.98
ENSMUSG00000001785	Pwp1	713.571	764.882	802.714	787.518
ENSMUSG00000001786	Fbxo7	106.689	109.925	130.562	134.092
ENSMUSG00000001794	Capns1	884.661	1051.86	927.248	946.845
ENSMUSG00000001802	Lrp3	287.585	264.226	251.038	183.57
ENSMUSG00000001829	Clpb	278.991	248.758	232.846	251.082
ENSMUSG00000001833	Sept7	1058.72	1068.53	1049.72	1019.45
ENSMUSG00000001844	Zdhhc4	152.211	159.555	153.857	130.1
ENSMUSG00000001847	Rac1	1608.72	1783.66	1770.45	1854.35
ENSMUSG00000001855	Nup214	932.939	976.289	966.714	956.927
ENSMUSG00000001864	Aif1l	306.034	389.638	405.887	368.049
ENSMUSG00000001870	Ltbp1	395.553	335.706	229.858	255.147
ENSMUSG00000001891	Ugp2	233.391	252.878	269.241	244.027
ENSMUSG00000001909	Trmt1	864.071	873.627	761.249	757.289
ENSMUSG00000001910	Nacc1	2354.74	2390.96	2154.12	2143.77
ENSMUSG00000001918	Slc1a5	337.624	287.135	265.252	317.621
ENSMUSG00000001924	Uba1	5298.2	5346.91	5603.91	5619.54
ENSMUSG00000001930	Vwf	12.2566	15.519	15.1766	11.1004
ENSMUSG00000001942	Siae	72.6773	79.8222	76.9458	97.7817
ENSMUSG00000001946	Esam	9.54338	5.19769	5.06729	4.04089
ENSMUSG00000001948	Spa17	11.2802	13.484	10.1417	21.1504
ENSMUSG00000001962	Fam50a	393.104	464.242	392.789	472.896
ENSMUSG00000001964	Emd	667.194	726.562	801.693	801.624
ENSMUSG00000001983	Taco1	76.4664	86.0184	98.1569	79.6697
ENSMUSG00000001985	Grik3	377.061	411.446	410.977	421.483
ENSMUSG00000001986	Gria3	103.013	101.592	104.266	109.903
ENSMUSG00000001995	Sipa1l2	301.622	318.073	224.786	292.417
ENSMUSG00000001998	Ap4e1	216.359	236.302	241.925	246.029
ENSMUSG00000001999	Blvra	36.855	32.1868	35.4371	44.3493
ENSMUSG00000002006	Pdzd4	133.15	146.157	144.764	175.423
ENSMUSG00000002010	Idh3g	991.608	981.487	964.697	975.078
ENSMUSG00000002014	Ssr4	341.216	354.438	364.402	327.727
ENSMUSG00000002015	Bcap31	511.26	535.873	585.077	608.017
ENSMUSG00000002017	Fam98a	333.519	337.969	446.35	386.194
ENSMUSG00000002028	Kmt2a	1330.9	1464.38	1305.84	1348.17
ENSMUSG00000002031	Ift46	601.165	589.76	638.727	615.094
ENSMUSG00000002043	Trappc6a	222.585	162.729	121.54	150.261
ENSMUSG00000002052	Supt6	1737.38	1779.52	1758.31	1784.78
ENSMUSG00000002055	Spag5	1184.28	1238.57	1369.58	1411.67
ENSMUSG00000002058	Unc119	226.093	194.867	175.157	199.654
ENSMUSG00000002059	Rab34	378.198	353.425	320.92	367.034
ENSMUSG00000002064	Sdf2	285.504	265.367	268.263	293.42
ENSMUSG00000002068	Ccne1	550.912	515.274	766.21	672.554
ENSMUSG00000002083	Bbc3	126.021	85.077	84.0512	96.8046
ENSMUSG00000002102	Psmc3	1533.17	1673.77	1623.67	1556.9
ENSMUSG00000002103	Acp2	309.013	328.55	362.361	318.647
ENSMUSG00000002105	Slc39a13	73.711	83.8798	77.9376	64.5542
ENSMUSG00000002107	Celf2	162.618	144.134	134.671	190.541
ENSMUSG00000002108	Nr1h3	10.3305	8.36057	14.1681	20.1427
ENSMUSG00000002109	Ddb2	142.75	126.521	141.716	151.24
ENSMUSG00000002129	Sf3a1	1675.86	1817.86	1881.79	1786.8
ENSMUSG00000002147	Stat6	281.842	264.25	238.913	226.901
ENSMUSG00000002205	Vrk3	305.32	331.576	296.604	286.385
ENSMUSG00000002210	Smg9	166.432	152.382	167.009	144.21
ENSMUSG00000002221	Paxip1	855.407	865.44	949.485	890.376
ENSMUSG00000002222	Rmnd5a	1279.81	1378.42	1335.19	1420.76
ENSMUSG00000002227	Mov10	166.313	168.96	190.28	168.401
ENSMUSG00000002228	Ppm1j	16.209	7.30336	8.11086	10.0856
ENSMUSG00000002233	Rhoc	233.611	213.499	190.336	210.748
ENSMUSG00000002249	Tead3	129.644	127.401	104.286	96.8273
ENSMUSG00000002250	Ppard	202.626	156.515	123.555	153.277
ENSMUSG00000002257	Def6	82.25	74.6728	75.934	90.7346
ENSMUSG00000002265	Peg3	13003.2	14566.7	13059.3	11983.3
ENSMUSG00000002266	Zim1	144.692	164.632	117.459	119.008
ENSMUSG00000002274	Metrn	113.762	91.1663	70.896	66.5835
ENSMUSG00000002279	Lmf1	230.808	216.565	162.021	209.733
ENSMUSG00000002280	Narfl	141.844	149.167	124.53	125.049
ENSMUSG00000002289	Angptl4	13.0923	12.5356	28.3058	27.2036
ENSMUSG00000002290	ENSMUSG00000002290	17.9601	27.8355	12.1728	13.1233
ENSMUSG00000002297	Dbf4	874.275	919.322	952.538	989.18
ENSMUSG00000002307	Daxx	434.818	455.981	423.138	428.554
ENSMUSG00000002308	Cd320	280.504	339.947	362.372	376.093
ENSMUSG00000002319	Ipo4	880.134	838.458	810.837	800.641
ENSMUSG00000002320	Tm9sf1	327.111	300.608	319.874	314.607
ENSMUSG00000002324	Rec8	23.6402	28.9421	18.242	21.1815
ENSMUSG00000002325	Irf9	102.121	102.581	85.0624	104.859
ENSMUSG00000002326	Gmpr2	169.245	161.691	173.082	148.245
ENSMUSG00000002329	Mdp1	253.375	255.958	246.992	222.864
ENSMUSG00000002332	Dhrs1	176.896	189.512	144.779	126.081
ENSMUSG00000002341	Ncan	8.47351	10.3578	10.1218	10.083
ENSMUSG00000002342	Tmem161a	317.067	250.797	238.904	174.501
ENSMUSG00000002343	Armc6	93.6514	95.2923	72.9189	86.7197
ENSMUSG00000002345	Borcs8	159.99	127.511	113.411	129.074
ENSMUSG00000002346	Slc25a42	37.9171	30.0809	25.3331	34.2782
ENSMUSG00000002365	Snx9	283.704	229.154	250.042	275.268
ENSMUSG00000002372	Ranbp3	1059.77	1030.15	941.424	892.414
ENSMUSG00000002379	Ndufa11	332.939	305.697	273.331	248.085
ENSMUSG00000002393	Nr2f6	125.936	114.976	80.0231	97.8213
ENSMUSG00000002395	Use1	423.783	374.086	277.426	325.713
ENSMUSG00000002396	Ocel1	12.4222	8.27749	4.0655	4.04466
ENSMUSG00000002409	Dyrk1b	142.164	109.838	87.0968	84.7333
ENSMUSG00000002413	Braf	1392.3	1441.68	1508.27	1554.87
ENSMUSG00000002416	Ndufb2	113.213	137.86	157.882	152.247
ENSMUSG00000002428	Hltf	231.524	224.971	250.023	266.186
ENSMUSG00000002455	Prpf6	840.197	938.987	981.881	956.92
ENSMUSG00000002458	Rgs19	202.369	173.156	188.285	194.608
ENSMUSG00000002477	Snrpd1	1058.6	1140.06	1166.12	1176.74
ENSMUSG00000002486	Tchp	150.187	180.264	153.884	175.442
ENSMUSG00000002489	Tiam1	432.035	500.397	371.539	367.067
ENSMUSG00000002496	Tsc2	855.362	959.68	937.354	922.642
ENSMUSG00000002504	Slc9a3r2	69.9888	75.5836	65.8011	55.4816
ENSMUSG00000002524	Puf60	1428.43	1393.93	1253.21	1231.22
ENSMUSG00000002546	Golga2	334.694	322.317	322.91	293.448
ENSMUSG00000002550	Uck1	226.985	192.835	186.287	222.832
ENSMUSG00000002578	Ikzf4	40.6752	43.4793	34.4338	36.3074
ENSMUSG00000002580	Mien1	121.863	127.498	124.521	147.197
ENSMUSG00000002602	Axl	63.4927	69.2753	27.4058	50.4233
ENSMUSG00000002603	Tgfb1	312.213	296.292	215.664	215.822
ENSMUSG00000002608	Ccdc97	532.518	413.582	402.908	393.279
ENSMUSG00000002617	Zfp40	21.7215	20.7538	18.24	29.2216
ENSMUSG00000002625	Akap8l	596.784	503.68	457.569	412.452
ENSMUSG00000002635	Pdcd2l	202.512	161.73	165.011	156.312
ENSMUSG00000002658	Gtf2f1	469.809	456.047	478.795	458.804
ENSMUSG00000002660	Clpp	277.108	241.518	257.109	223.876
ENSMUSG00000002661	Alkbh7	55.8171	43.6152	59.7005	50.4227
ENSMUSG00000002668	Dennd1c	12.355	7.29038	8.1062	10.0821
ENSMUSG00000002679	Med6	187.835	243.543	260.127	263.16
ENSMUSG00000002688	Prkd1	382.942	410.276	312.829	315.639
ENSMUSG00000002718	Cse1l	1980.16	2093.64	2492.16	2388.77
ENSMUSG00000002728	Naa20	236.99	292.289	341.089	319.633
ENSMUSG00000002731	Prkra	336.649	322.283	258.177	310.571
ENSMUSG00000002732	Fkbp7	35.9145	41.3972	34.4241	32.2775
ENSMUSG00000002733	Plekha3	171.015	155.583	191.306	210.716
ENSMUSG00000002741	Ykt6	637.08	649.837	669.1	643.332
ENSMUSG00000002748	Baz1b	2277.13	2329.87	2348.46	2344.42
ENSMUSG00000002763	Pex6	448.453	367.891	292.599	302.536
ENSMUSG00000002767	Mrpl2	436.946	394.832	357.348	316.657
ENSMUSG00000002768	Mea1	350.697	352.377	341.143	352.922
ENSMUSG00000002769	Gnmt	7.60628	3.14992	5.06602	7.05409
ENSMUSG00000002771	Grin2d	20.9166	16.5699	9.13935	15.1271
ENSMUSG00000002778	Kdelr1	619.188	634.239	568.915	591.908
ENSMUSG00000002781	Tmem143	202.838	123.425	109.38	123.04
ENSMUSG00000002797	Ggct	33.8571	43.5481	56.6459	46.3817
ENSMUSG00000002799	Jag2	72.2545	40.488	31.4312	43.3683
ENSMUSG00000002803	Btbd6	112.396	129.51	124.505	122.011
ENSMUSG00000002804	Nudt14	108.009	86.0291	91.0935	60.5436
ENSMUSG00000002808	Epdr1	103.049	108.775	91.1278	101.843
ENSMUSG00000002812	Flii	778.223	724.366	545.672	608.056
ENSMUSG00000002814	Top3a	323.055	417.598	402.869	397.285
ENSMUSG00000002820	Atg4d	134.313	103.764	153.805	105.902
ENSMUSG00000002825	Qtrt1	337.713	273.656	271.304	260.174
ENSMUSG00000002833	Hdgfl2	910.462	844.655	784.525	749.227
ENSMUSG00000002835	Chaf1a	1180.62	1128.72	1296.69	1193.89
ENSMUSG00000002844	Adprh	540.09	506.661	356.379	355.99
ENSMUSG00000002845	Tmem39a	343.154	356.477	326.973	322.683
ENSMUSG00000002846	Timmdc1	194.707	206.21	190.317	196.63
ENSMUSG00000002870	Mcm2	2712.97	2584.86	2741.21	2565.26
ENSMUSG00000002871	Tpra1	121.935	142.9	105.31	117.983
ENSMUSG00000002881	Nab1	83.2	89.0753	66.8475	86.7096
ENSMUSG00000002885	Adgre5	7.53499	7.2766	14.1402	5.05379
ENSMUSG00000002897	Il17ra	118.184	103.715	111.358	127.036
ENSMUSG00000002900	Lamb1	2378.3	2242.88	2477.01	2450.29
ENSMUSG00000002908	Kcnn1	33.443	16.6039	13.1816	8.09477
ENSMUSG00000002910	Arrdc2	84.374	89.9548	44.5995	45.4151
ENSMUSG00000002930	Ppp1r17	8.59399	6.20544	4.05638	2.02754
ENSMUSG00000002944	Cd36	7.51799	5.24112	9.11215	15.1033
ENSMUSG00000002948	Map2k7	532.173	543.073	520.317	549.547
ENSMUSG00000002949	Timm44	727.975	704.723	629.655	639.308
ENSMUSG00000002957	Ap2a2	974.652	912.068	874.62	948.855
ENSMUSG00000002963	Pnkp	143.916	124.34	97.222	109.924
ENSMUSG00000002968	Med25	732.884	667.367	532.497	520.344
ENSMUSG00000002980	Bcam	51.0334	56.9518	50.6173	47.4023
ENSMUSG00000002981	Clptm1	846.964	904.723	852.328	776.451
ENSMUSG00000002983	Relb	33.129	41.3232	23.311	24.2178
ENSMUSG00000002984	Tomm40	906.698	790.815	792.615	753.256
ENSMUSG00000002985	Apoe	923.19	833.026	408.067	510.279
ENSMUSG00000002996	Hbp1	958.557	902.749	894.858	947.846
ENSMUSG00000002997	Prkar2b	381.28	326.42	256.156	269.257
ENSMUSG00000003031	Cdkn1b	419.956	342.059	303.727	359.98
ENSMUSG00000003032	Klf4	395.719	175.467	270.287	275.284
ENSMUSG00000003033	Ap1m1	516.175	542.992	473.757	450.754
ENSMUSG00000003037	Rab8a	569.893	644.601	628.61	605.015
ENSMUSG00000003038	Hmgn2	1621.99	1707	1979.94	1599.27
ENSMUSG00000003039	Fam32a	511.323	498.587	584.049	546.523
ENSMUSG00000003051	Elf3	96.5534	86.0149	69.8838	85.7087
ENSMUSG00000003062	Stard3nl	227.589	289.109	300.613	273.264
ENSMUSG00000003068	Stk11	837.79	693.39	664.071	643.351
ENSMUSG00000003070	Efna2	106.758	136.651	106.302	99.8454
ENSMUSG00000003072	Atp5d	1005.23	801.153	713.687	680.673
ENSMUSG00000003099	Ppp5c	1174.14	1008.52	1091.23	1093.05
ENSMUSG00000003119	Cdk12	810.88	878.916	969.729	963.97
ENSMUSG00000003123	Lipe	34.1082	32.1028	32.3825	20.1925
ENSMUSG00000003131	Pafah1b2	695.499	852.925	852.314	854.063
ENSMUSG00000003134	Tbc1d8	34.9113	36.3016	35.4416	47.3699
ENSMUSG00000003135	Cnot11	318.339	420.675	374.542	392.24
ENSMUSG00000003153	Slc2a3	3210.76	2590.94	1149.09	2483.56
ENSMUSG00000003154	Foxj2	189.265	146.211	149.836	159.323
ENSMUSG00000003161	Sri	145.596	146.116	120.499	156.277
ENSMUSG00000003166	Dgcr2	771.366	799.025	727.835	732.072
ENSMUSG00000003178	ENSMUSG00000003178	138.859	169.874	136.681	157.296
ENSMUSG00000003184	Irf3	149.476	123.399	141.705	124.042
ENSMUSG00000003190	Bcl2l12	126.703	141.871	115.413	104.893
ENSMUSG00000003198	Zfp959	49.2538	42.5007	36.4651	43.3588
ENSMUSG00000003199	Mpnd	681.943	530.666	474.794	472.946
ENSMUSG00000003200	Sh3gl1	707.18	661.229	612.445	642.326
ENSMUSG00000003208	Ccdc94	101.128	113.929	101.23	92.7835
ENSMUSG00000003226	Ranbp2	1878.14	1972.33	2167.24	2065.1
ENSMUSG00000003228	Grk5	54.9443	50.7508	53.6286	29.2814
ENSMUSG00000003233	Dvl3	287.406	279.829	254.106	289.389
ENSMUSG00000003234	Abcf3	368.709	347.222	350.25	351.917
ENSMUSG00000003235	Eif2b5	1364.92	1437.49	1367.58	1453.03
ENSMUSG00000003269	Cyth2	659.673	739.975	720.735	754.237
ENSMUSG00000003273	Car11	19.069	8.34832	10.1339	11.0964
ENSMUSG00000003279	Dlgap1	7.57196	7.25386	4.06446	9.06789
ENSMUSG00000003282	Plag1	236.432	218.68	198.43	213.774
ENSMUSG00000003299	Mrpl4	339.455	340.91	286.501	295.461
ENSMUSG00000003308	Keap1	273.232	266.351	267.235	245.044
ENSMUSG00000003309	Ap1m2	102.679	101.808	195.286	201.607
ENSMUSG00000003316	Glg1	2458.83	2409.58	1961.82	2042.94
ENSMUSG00000003341	Atp8b3	10.3203	13.4805	10.1406	21.1493
ENSMUSG00000003344	Btbd2	775.579	594.915	454.587	573.763
ENSMUSG00000003345	Csnk1g2	1552.5	1250.97	1128.72	1133.41
ENSMUSG00000003346	Abhd17a	270.758	209.349	168.089	178.505
ENSMUSG00000003348	Mob3a	226.952	259.945	186.293	175.487
ENSMUSG00000003352	Cacnb3	284.579	287.045	257.135	264.196
ENSMUSG00000003355	Fkbp11	98.3873	95.3211	81.0061	88.7393
ENSMUSG00000003360	Ddx23	1148.45	1198.1	1208.64	1209.01
ENSMUSG00000003363	Pld3	262.041	222.85	198.442	225.873
ENSMUSG00000003378	Grik5	373.129	293.155	165.095	170.473
ENSMUSG00000003379	Cd79a	19.1753	4.21307	3.06335	9.07549
ENSMUSG00000003380	Rabac1	172.417	139.865	94.2084	114.973
ENSMUSG00000003382	Etv3	192.74	216.577	196.396	224.847
ENSMUSG00000003402	Prkcsh	1246.97	1122.45	1086.18	1071.89
ENSMUSG00000003411	Rab3b	11.3235	13.4543	7.10944	16.1194
ENSMUSG00000003421	Nosip	415.217	380.301	294.623	329.747
ENSMUSG00000003423	Pih1d1	279.769	294.317	311.751	256.143
ENSMUSG00000003429	Rps11	6867.36	7168.89	7285.28	6951.59
ENSMUSG00000003435	Supt5	2618.4	2620.06	2619.75	2597.52
ENSMUSG00000003436	Dll3	1268.81	804.525	1152.96	1152.53
ENSMUSG00000003437	Paf1	499.07	481.99	551.659	505.187
ENSMUSG00000003438	Timm50	960.497	801.265	937.347	903.484
ENSMUSG00000003444	Med29	189.887	209.352	211.56	219.81
ENSMUSG00000003452	Bicd1	9.48523	13.384	3.0599	6.05753
ENSMUSG00000003458	Ncstn	704.24	735.802	678.23	668.548
ENSMUSG00000003464	Pex19	949.102	904.811	895.867	922.642
ENSMUSG00000003469	Phyhip	45.5519	33.1934	28.3706	34.2876
ENSMUSG00000003500	Impdh1	596.591	625.86	495.033	482.021
ENSMUSG00000003518	Dusp3	38.0003	19.7917	20.2774	34.2668
ENSMUSG00000003526	Prodh	97.5068	87.0454	84.0214	70.6092
ENSMUSG00000003527	Dgcr14	251.471	243.568	225.76	261.151
ENSMUSG00000003528	Slc25a1	808.568	725.388	508.233	582.854
ENSMUSG00000003531	Dgcr6	270.674	229.004	181.244	187.58
ENSMUSG00000003534	Ddr1	282.196	196.955	155.955	183.541
ENSMUSG00000003541	Ier3	37.2263	17.6643	16.2176	12.1255
ENSMUSG00000003545	Fosb	639.07	235.61	347.241	321.7
ENSMUSG00000003546	Klc4	180.725	156.506	137.702	154.282
ENSMUSG00000003549	Ercc1	184.188	208.315	197.406	235.927
ENSMUSG00000003559	As3mt	148.334	147.225	182.166	152.268
ENSMUSG00000003573	Homer3	284.807	267.279	183.284	206.737
ENSMUSG00000003575	Crtc1	155.095	164.691	126.568	137.147
ENSMUSG00000003581	Rnf215	94.6306	76.7611	85.0323	84.7034
ENSMUSG00000003585	Sec14l2	31.8545	50.8051	62.7277	65.5139
ENSMUSG00000003604	Aven	115.083	145.104	152.84	169.374
ENSMUSG00000003623	Crot	532.988	578.343	579.024	667.499
ENSMUSG00000003644	Rps6ka1	839.53	840.449	701.534	712.924
ENSMUSG00000003657	Calb2	70.1021	70.3739	43.5742	52.4488
ENSMUSG00000003660	Snrnp200	3910.51	4242.02	4143.21	4118.11
ENSMUSG00000003662	Ciao1	277.032	267.384	250.046	258.143
ENSMUSG00000003680	Taf6l	172.125	170.958	148.823	149.249
ENSMUSG00000003721	Insig2	107.72	124.29	110.341	103.872
ENSMUSG00000003731	Kpna6	840.215	872.717	946.461	1010.35
ENSMUSG00000003746	Man1a	41.4626	46.6746	56.6654	55.4475
ENSMUSG00000003752	Itpkc	115.303	139.775	96.2085	116.97
ENSMUSG00000003762	Coq8b	149.549	128.512	113.402	117.99
ENSMUSG00000003778	Brd8	1672.06	1723.62	1928.35	1923.92
ENSMUSG00000003779	Kif20a	1741.91	2059.35	2164.21	2175
ENSMUSG00000003808	Farsa	807.318	826.999	732.903	742.158
ENSMUSG00000003809	Gcdh	163.413	168.99	207.473	181.503
ENSMUSG00000003810	Mast2	551.984	533.823	561.816	639.269
ENSMUSG00000003812	Dnase2a	72.7078	69.5157	79.9676	93.75
ENSMUSG00000003813	Rad23a	435.84	433.183	392.778	397.301
ENSMUSG00000003814	Calr	2686.3	2870.92	3341.46	3070.43
ENSMUSG00000003824	Syce2	268.684	236.28	199.455	212.777
ENSMUSG00000003847	Nfat5	1254.31	1177.48	1419.17	1373.36
ENSMUSG00000003848	Nob1	729.869	672.643	654.949	646.365
ENSMUSG00000003849	Nqo1	25.4321	21.863	42.4638	31.2568
ENSMUSG00000003863	Ppfia3	36.9635	34.1722	26.3399	28.2432
ENSMUSG00000003865	Gys1	1038.4	862.216	559.881	722.002
ENSMUSG00000003868	Ruvbl2	1855.94	1534.92	1386.84	1272.58
ENSMUSG00000003872	Lin7b	8.50931	8.29367	7.09288	9.07282
ENSMUSG00000003873	Bax	960.459	967.965	918.13	838.971
ENSMUSG00000003923	Tfam	631.185	673.788	906.925	829.853
ENSMUSG00000003929	Zfp81	171.087	174.109	192.298	148.253
ENSMUSG00000003934	Efnb3	333.803	403.9	240.984	246.078
ENSMUSG00000003948	Mmd	317.593	332.659	336.059	297.48
ENSMUSG00000003949	Hlf	17.1647	17.5152	5.08867	4.0543
ENSMUSG00000003955	Fam162a	1463.58	1251.98	1042.69	1179.78
ENSMUSG00000003970	Rpl8	13339	11622.4	10544.8	10229.8
ENSMUSG00000003992	Ssbp2	181.792	123.45	133.641	142.182
ENSMUSG00000004018	Fancl	82.0181	87.1729	127.493	120.977
ENSMUSG00000004032	Gstm5	210.777	211.439	228.752	201.682
ENSMUSG00000004035	Gstm7	47.1585	51.8468	56.6802	61.494
ENSMUSG00000004040	Stat3	163.387	127.721	201.417	245.973
ENSMUSG00000004043	Stat5a	35.1631	25.9107	18.2518	23.1999
ENSMUSG00000004044	Cavin1	60.6048	43.621	44.5678	63.5032
ENSMUSG00000004054	Map3k11	373.732	326.392	237.945	260.183
ENSMUSG00000004056	Akt2	636.226	649.774	574.989	584.855
ENSMUSG00000004069	Dnaja3	407.425	370.081	404.907	428.536
ENSMUSG00000004070	Hmox2	328.876	329.632	378.561	352.921
ENSMUSG00000004071	Cdip1	574.615	653.925	618.497	628.201
ENSMUSG00000004085	Map3k20	255.921	273.729	342.118	379.095
ENSMUSG00000004096	Cwc15	601.037	685.052	718.686	673.579
ENSMUSG00000004099	Dnmt1	3006	3117.48	2904.2	2752.82
ENSMUSG00000004100	Ppan	863.226	813.529	705.579	685.705
ENSMUSG00000004105	Angptl2	155.039	166.793	132.642	156.291
ENSMUSG00000004113	Cacna1b	78.3216	93.2611	87.0646	103.838
ENSMUSG00000004127	Trmt10a	208.752	218.75	276.298	239.985
ENSMUSG00000004151	Etv1	125.422	148.304	209.471	189.547
ENSMUSG00000004187	Kifc2	35.9899	32.13	28.3586	31.2615
ENSMUSG00000004207	Psap	1518.11	1369.21	1488.04	1687.95
ENSMUSG00000004221	Ikbkg	247.727	229.075	237.881	226.887
ENSMUSG00000004233	Wars2	121.013	102.703	127.528	123.013
ENSMUSG00000004263	Atn1	484.259	453.841	361.416	326.748
ENSMUSG00000004264	Phb2	2209.15	2158.85	2117.67	2057.05
ENSMUSG00000004266	Ptpn6	131.276	124.482	152.84	173.402
ENSMUSG00000004267	Eno2	108.327	64.2888	34.5029	62.5283
ENSMUSG00000004268	Emg1	874.383	891.296	877.634	832.909
ENSMUSG00000004270	Lpcat3	447.141	464.259	391.782	447.704
ENSMUSG00000004285	Atp6v1f	397.257	332.711	297.646	328.73
ENSMUSG00000004317	Clcn5	582.045	634.377	791.546	769.348
ENSMUSG00000004319	Clcn3	643.043	551.373	477.834	524.354
ENSMUSG00000004328	Hif3a	113.384	103.731	110.354	145.164
ENSMUSG00000004347	Pde1c	20.7475	20.76	23.2819	27.2132
ENSMUSG00000004356	Utp20	1512.2	1691.49	2018.41	1894.68
ENSMUSG00000004360	9330159F19Rik	13.2175	17.5641	16.1849	8.08489
ENSMUSG00000004364	Cul3	1028.3	1113.14	1189.4	1240.25
ENSMUSG00000004383	Large1	251.599	261.036	191.362	193.631
ENSMUSG00000004393	Ddx56	697.52	714.13	763.24	784.485
ENSMUSG00000004394	Tmed4	268.601	242.523	214.635	242.005
ENSMUSG00000004415	Col26a1	296.635	235.06	128.643	94.8701
ENSMUSG00000004446	Bid	189.81	201.148	242.918	255.084
ENSMUSG00000004451	Ralb	583.416	480.972	487.934	524.342
ENSMUSG00000004455	Ppp1cc	2467.08	2617.98	2745.25	2532.99
ENSMUSG00000004460	Dnajb11	346.627	453.911	486.862	451.734
ENSMUSG00000004462	Tbccd1	176.594	183.532	238.846	216.784
ENSMUSG00000004500	Zfp324	45.2878	63.0993	50.615	44.3824
ENSMUSG00000004508	Gab2	14.2404	12.4258	10.1305	9.08388
ENSMUSG00000004530	Coro1c	1085.14	1160.74	1111.47	1066.85
ENSMUSG00000004535	Tax1bp1	1078.46	1085.19	1200.53	1216.06
ENSMUSG00000004558	Ndrg2	266.983	170.109	148.877	225.849
ENSMUSG00000004561	Mettl17	195.71	192.762	182.22	186.549
ENSMUSG00000004562	Arhgef40	820.852	717.129	579.063	554.632
ENSMUSG00000004565	Pnpla6	560.704	569.907	437.345	456.806
ENSMUSG00000004567	Mcoln1	265.548	302.563	276.354	275.284
ENSMUSG00000004568	Arhgef18	324.306	269.579	286.493	344.83
ENSMUSG00000004591	Pkn2	914.026	890.344	992.006	979.102
ENSMUSG00000004610	Etfb	327.372	273.597	234.883	233.964
ENSMUSG00000004626	Stxbp2	578.634	562.721	463.662	524.347
ENSMUSG00000004631	Sgce	186.53	172.952	105.349	128.085
ENSMUSG00000004633	Chn2	66.3396	49.7961	44.5719	57.4705
ENSMUSG00000004637	Wwox	100.358	78.8256	85.0347	80.6784
ENSMUSG00000004642	Slbp	1073.67	1132.86	1344.25	1218.08
ENSMUSG00000004651	Tyr	9.39091	9.36845	9.1253	20.1372
ENSMUSG00000004655	Aqp1	10.4557	11.3476	5.07672	5.05231
ENSMUSG00000004661	Arid3b	2002.97	2118.42	2037.7	2180.05
ENSMUSG00000004665	Cnn2	350.871	356.395	258.181	280.343
ENSMUSG00000004667	Polr2e	1043.78	926.558	893.845	833.931
ENSMUSG00000004677	Myo9b	1198.72	1097.59	1031.53	1137.42
ENSMUSG00000004748	Mtfp1	49.1145	53.8734	57.6795	45.39
ENSMUSG00000004768	Rab23	291.126	279.879	285.47	319.63
ENSMUSG00000004771	Rab11a	371.383	381.451	392.768	457.761
ENSMUSG00000004788	Eif2b2	387.808	326.485	309.774	296.478
ENSMUSG00000004789	Dlst	1161.69	1249.88	1230.91	1158.61
ENSMUSG00000004791	Pgf	23.8305	20.6494	7.12119	9.09436
ENSMUSG00000004798	Ulk2	291.358	282.832	229.811	200.702
ENSMUSG00000004815	Dgkq	131.462	138.789	110.364	112.95
ENSMUSG00000004843	Chmp2b	274.086	265.379	289.502	299.468
ENSMUSG00000004846	Plod3	509.675	477.744	429.221	405.382
ENSMUSG00000004849	Ap1s1	239.207	265.186	221.697	190.612
ENSMUSG00000004864	Mapk13	12.3218	8.3294	6.09622	16.1142
ENSMUSG00000004865	Srpk1	1009.31	1185.67	1292.64	1281.6
ENSMUSG00000004872	Pax3	20.0318	16.5227	7.11131	6.0701
ENSMUSG00000004880	Lbr	2087.05	2389.91	2240.15	2239.55
ENSMUSG00000004885	Crabp2	95.8317	72.522	40.5657	66.5566
ENSMUSG00000004891	Nes	347.557	383.602	545.535	492.051
ENSMUSG00000004895	Prcc	608.809	588.685	559.801	588.878
ENSMUSG00000004896	Rrnad1	157.704	184.466	189.281	189.561
ENSMUSG00000004897	Hdgf	4850.14	5117.81	4890.28	5118.39
ENSMUSG00000004902	Slc25a18	16.1391	11.4261	10.1373	14.1137
ENSMUSG00000004929	Thop1	955.03	812.537	719.757	708.898
ENSMUSG00000004931	Apba3	267.125	183.467	157.958	141.215
ENSMUSG00000004933	Matk	9.55948	3.1467	5.06469	4.03927
ENSMUSG00000004934	Pias4	250.764	227.933	155.959	197.648
ENSMUSG00000004936	Map2k1	1040.01	929.653	827.057	861.147
ENSMUSG00000004937	Sgta	1002.24	886.111	785.551	772.422
ENSMUSG00000004945	Tmem242	379	395.907	408.944	387.211
ENSMUSG00000004947	Dtx2	223.15	222.788	202.467	198.658
ENSMUSG00000004951	Hspb1	30.2685	26.974	27.3389	31.2531
ENSMUSG00000004952	Rasa4	101.319	115.847	65.8469	60.5429
ENSMUSG00000004961	Syt5	8.61041	4.15814	2.03839	4.03671
ENSMUSG00000004980	Hnrnpa2b1	9048.05	9712.26	10428.4	9283.91
ENSMUSG00000004994	Ccdc130	59.6951	55.9118	36.4859	48.4056
ENSMUSG00000004996	Mri1	118.356	103.617	92.1343	83.7181
ENSMUSG00000005034	Prkacb	700.491	697.485	634.715	683.662
ENSMUSG00000005043	Sgsh	62.3929	61.1566	53.6749	69.5605
ENSMUSG00000005045	Chd5	34.1916	20.7938	27.3263	21.1894
ENSMUSG00000005054	Cstb	229.368	306.779	328.964	357.929
ENSMUSG00000005057	Sh2b2	59.8524	38.3893	40.4975	29.2724
ENSMUSG00000005069	Pex5	603.188	600.023	500.098	548.55
ENSMUSG00000005078	Jkamp	139.772	147.22	177.112	161.331
ENSMUSG00000005087	Cd44	84.2446	97.2356	53.7054	63.5471
ENSMUSG00000005089	Slc1a2	24.7931	10.4342	14.1789	12.1115
ENSMUSG00000005102	Eif2ak4	653.406	563.823	526.405	532.425
ENSMUSG00000005103	Wdr1	812.002	771.138	794.635	834.907
ENSMUSG00000005125	Ndrg1	555.557	414.49	197.531	362.011
ENSMUSG00000005142	Man2b1	464.281	416.65	372.551	424.514
ENSMUSG00000005148	Klf5	18.8732	12.5353	26.2911	23.1834
ENSMUSG00000005150	Wdr83	124.694	155.342	133.621	122.026
ENSMUSG00000005161	Prdx2	3150.73	3013.86	2757.44	2689.29
ENSMUSG00000005198	Polr2a	3131.5	3596.36	3669.46	3771.22
ENSMUSG00000005204	Senp3	1094.59	1099.66	1160.05	1105.16
ENSMUSG00000005225	Plekha8	425.411	438.349	396.823	392.261
ENSMUSG00000005233	Spc25	380.603	474.732	554.687	591.861
ENSMUSG00000005237	Dnah2	89.8189	128.202	58.7801	74.6405
ENSMUSG00000005251	Ripk4	148.459	124.465	149.802	144.192
ENSMUSG00000005262	Ufd1	412.077	413.569	481.8	409.402
ENSMUSG00000005267	Zfp287	22.5753	27.9927	26.3289	37.2839
ENSMUSG00000005299	Letm1	358.175	349.35	419.046	391.235
ENSMUSG00000005312	Ubqln1	1347.86	1381.58	1517.37	1479.25
ENSMUSG00000005338	Cadm3	22.6555	35.0893	25.3021	13.1383
ENSMUSG00000005354	Txn2	684.336	698.553	729.832	692.742
ENSMUSG00000005360	Slc1a3	18.868	16.6357	29.3143	17.1527
ENSMUSG00000005362	Crbn	245.663	260.165	264.205	295.425
ENSMUSG00000005370	Msh6	1654.12	1657.3	1805.88	1944.08
ENSMUSG00000005371	Fbxo11	554.955	487.19	520.31	538.455
ENSMUSG00000005373	Mlxipl	21.7473	18.6917	19.2429	25.197
ENSMUSG00000005374	Tbl2	615.596	574.106	480.862	470.928
ENSMUSG00000005378	Bud23	379.1	340.015	407.908	337.815
ENSMUSG00000005397	Nid1	225.136	234.085	164.038	175.477
ENSMUSG00000005410	Mcm5	3264.96	3282.33	3245.34	3299.33
ENSMUSG00000005413	Hmox1	452.884	383.566	421.106	434.594
ENSMUSG00000005417	Mprip	2004.08	2102.76	1749.22	1654.74
ENSMUSG00000005442	Cic	1076.14	915.084	663.11	757.299
ENSMUSG00000005447	Pafah1b3	502.99	465.361	445.415	459.813
ENSMUSG00000005469	Prkaca	686.268	721.295	630.671	699.792
ENSMUSG00000005470	Asf1b	113.301	126.455	129.568	143.166
ENSMUSG00000005481	Ddx39	1519.97	1656.12	1522.46	1466.16
ENSMUSG00000005483	Dnajb1	448.086	454.954	450.452	401.343
ENSMUSG00000005493	Msh4	10.3407	12.4446	15.1725	13.1081
ENSMUSG00000005501	Usp40	174.776	190.698	196.371	195.615
ENSMUSG00000005503	Evx1	379.719	411.583	521.284	575.719
ENSMUSG00000005505	Kbtbd4	150.995	211.333	192.327	202.666
ENSMUSG00000005506	Celf1	2330.9	2555.8	2668.32	2626.75
ENSMUSG00000005510	Ndufs3	499.077	489.226	487.926	550.541
ENSMUSG00000005514	Por	993.625	878.919	923.184	837.96
ENSMUSG00000005533	Igf1r	590.197	474.692	421.144	431.597
ENSMUSG00000005534	Insr	389.506	410.332	380.608	316.656
ENSMUSG00000005553	Atp4a	9.49902	7.26165	3.05802	10.0743
ENSMUSG00000005566	Trim28	8778.71	9089.38	9089.15	9037.86
ENSMUSG00000005575	Ube2m	773.287	787.622	711.641	708.884
ENSMUSG00000005580	Adcy9	9.47871	6.25134	8.09993	9.07281
ENSMUSG00000005583	Mef2c	48.2736	60.9644	39.4951	27.2632
ENSMUSG00000005609	Ctr9	937.724	995.923	886.763	888.369
ENSMUSG00000005610	Eif4g2	10746.6	11896	13182.7	12607.4
ENSMUSG00000005615	Pcyt1a	191.866	193.818	176.162	217.782
ENSMUSG00000005621	Zfp592	848.011	857.039	758.205	713.937
ENSMUSG00000005625	Psmd4	1260.11	1233.32	1209.66	1149.53
ENSMUSG00000005656	Snx6	798.793	811.473	748.08	752.239
ENSMUSG00000005667	Mthfd2	458.874	394.777	280.464	293.468
ENSMUSG00000005672	Kit	103.301	118.88	33.5121	68.5903
ENSMUSG00000005674	Tomm40l	158.897	147.174	166.989	114.99
ENSMUSG00000005682	Pan2	901.774	908.941	945.445	878.283
ENSMUSG00000005683	Cs	1513.31	1545.32	1653.02	1596.22
ENSMUSG00000005687	Bcas2	797.813	722.477	830.045	826.84
ENSMUSG00000005698	Ctcf	1483.02	1610.58	1670.22	1588.16
ENSMUSG00000005699	Pard6a	53.1931	46.5489	28.38	25.2406
ENSMUSG00000005718	Tfap4	244.869	255.925	250.014	194.647
ENSMUSG00000005732	Ranbp1	2063.39	2224.17	2469.9	2281.9
ENSMUSG00000005774	Rfx5	188.933	215.548	232.788	195.633
ENSMUSG00000005779	Psmb4	1302.54	1243.77	1414.12	1377.4
ENSMUSG00000005802	Slc30a4	126.709	120.236	104.299	135.101
ENSMUSG00000005804	Bloc1s6	301.61	246.793	288.495	309.548
ENSMUSG00000005813	Metap1	577.508	570.078	640.742	600.977
ENSMUSG00000005823	Gpr108	217.525	168.032	208.515	203.684
ENSMUSG00000005836	Gata6	325.238	380.153	278.406	256.158
ENSMUSG00000005846	Rsl1d1	2121.11	2218.98	2373.75	2191.15
ENSMUSG00000005871	Apc	1211.76	1253.05	1308.86	1336.06
ENSMUSG00000005873	Reep5	325.996	351.361	369.467	378.119
ENSMUSG00000005881	Ergic3	824.427	737.949	698.489	740.134
ENSMUSG00000005882	Uqcc1	283.48	279.911	321.885	335.761
ENSMUSG00000005886	Ncoa2	716.576	737.859	635.731	662.497
ENSMUSG00000005892	Trh	150.268	187.415	85.1383	191.541
ENSMUSG00000005893	Nr2c2	477.222	534.779	595.17	498.139
ENSMUSG00000005897	Nr2c1	173.034	165.83	158.938	165.371
ENSMUSG00000005899	Smpd4	1077.51	1192.88	1224.82	1097.1
ENSMUSG00000005907	Pex1	222.259	182.496	202.455	203.687
ENSMUSG00000005917	Otx1	20.8368	9.44334	28.2969	16.1423
ENSMUSG00000005936	Kctd20	967.982	959.717	967.723	910.553
ENSMUSG00000005949	Ctns	190.944	196.894	186.264	187.557
ENSMUSG00000005958	Ephb3	348.273	328.342	183.312	214.819
ENSMUSG00000005968	Tuft1	105.909	113.925	107.289	79.6933
ENSMUSG00000005973	Rcn1	943.352	960.761	1028.44	905.514
ENSMUSG00000005981	Trap1	1413.25	1258.29	1365.55	1375.39
ENSMUSG00000005982	Naa60	316.483	326.568	415.996	394.248
ENSMUSG00000005983	1700037C18Rik	10.296	21.6662	14.1768	14.1206
ENSMUSG00000005986	Ankrd13d	40.8142	31.1023	23.3149	31.2607
ENSMUSG00000006005	Tpr	3201.54	3252.33	3678.55	3466.71
ENSMUSG00000006010	BC003331	170.151	191.631	139.74	175.447
ENSMUSG00000006019	Dhx34	296.376	177.378	206.516	181.534
ENSMUSG00000006021	Kptn	130.744	94.37	93.1503	90.77
ENSMUSG00000006024	Napa	903.656	934.831	939.377	886.35
ENSMUSG00000006050	Sra1	384.859	344.113	347.213	328.737
ENSMUSG00000006057	Atp5g1	468.615	535.873	629.589	604.993
ENSMUSG00000006058	Snf8	378.875	425.984	459.55	463.826
ENSMUSG00000006095	Tbcb	371.767	314.029	276.384	281.351
ENSMUSG00000006127	Inpp5k	163.602	159.583	146.792	146.221
ENSMUSG00000006134	Crkl	699.482	723.399	714.659	689.719
ENSMUSG00000006169	Clint1	987.936	870.641	905.984	885.341
ENSMUSG00000006191	Cdkal1	170.251	156.502	128.605	170.396
ENSMUSG00000006205	Htra1	82.2122	60.2857	97.1447	96.78
ENSMUSG00000006215	Zbtb17	334.182	209.485	219.694	217.827
ENSMUSG00000006219	Fblim1	134.141	147.16	131.619	165.344
ENSMUSG00000006235	Epor	43.6357	32.1631	28.369	35.292
ENSMUSG00000006241	Ccdc159	44.6429	33.1654	28.362	25.2292
ENSMUSG00000006262	Mob1b	255.925	274.76	377.509	337.781
ENSMUSG00000006273	Atp6v1b2	1265.72	1253.04	1225.87	1299.76
ENSMUSG00000006276	Eps15l1	716.626	718.163	610.427	624.186
ENSMUSG00000006281	Tep1	223.238	185.578	182.233	204.691
ENSMUSG00000006288	Ttc5	399.068	360.669	295.637	375.097
ENSMUSG00000006289	Osgep	608.995	500.638	490.972	499.146
ENSMUSG00000006299	Aamp	1570.21	1579.42	1395.94	1308.87
ENSMUSG00000006301	Tmbim1	167.358	170.961	145.792	159.322
ENSMUSG00000006304	Arpc2	979.254	1048.82	984.946	1019.44
ENSMUSG00000006307	Kmt2b	1473.95	1324.49	1079.13	1153.58
ENSMUSG00000006311	Etv2	29.2372	39.308	27.353	35.2861
ENSMUSG00000006313	Upk1a	14.221	13.458	8.11851	13.1063
ENSMUSG00000006315	Tmem147	203.191	202.134	217.627	214.775
ENSMUSG00000006333	Rps9	11316.1	10328.9	9450.56	8972.34
ENSMUSG00000006335	Tfpt	126.699	120.242	127.537	115.97
ENSMUSG00000006342	Susd2	9.49906	5.21892	5.07448	10.0743
ENSMUSG00000006345	Ggt1	16.1201	9.3901	12.1559	17.1308
ENSMUSG00000006356	Crip2	74.659	81.8304	57.7469	88.7111
ENSMUSG00000006360	Crip1	20.7015	30.0008	26.3166	25.2104
ENSMUSG00000006362	Cbfa2t3	11.3067	11.4229	15.1725	13.108
ENSMUSG00000006369	Fbln1	1405.91	1158.75	1113.52	1094.08
ENSMUSG00000006373	Pgrmc1	637.985	626.063	716.662	695.754
ENSMUSG00000006378	Gcat	337.421	344.101	348.22	356.951
ENSMUSG00000006390	Elovl1	268.5	270.47	245.998	253.102
ENSMUSG00000006392	Med8	273.884	338.895	370.455	348.88
ENSMUSG00000006395	Hyi	57.8905	50.7144	31.423	35.3129
ENSMUSG00000006398	Cdc20	1731.64	1805.47	2002.24	1844.28
ENSMUSG00000006403	Adamts4	23.8382	9.40432	11.1536	15.1254
ENSMUSG00000006412	Pfdn2	505.769	556.421	417.102	474.941
ENSMUSG00000006418	Rnf114	677.791	668.484	634.707	669.544
ENSMUSG00000006423	C330007P06Rik	195.496	183.605	257.076	267.177
ENSMUSG00000006435	Neurl1a	248.929	256.783	141.796	150.291
ENSMUSG00000006442	Srm	835.572	864.371	922.152	820.81
ENSMUSG00000006445	Epha2	128.815	118.057	86.0823	81.7097
ENSMUSG00000006456	Rbm14	901.793	876.836	889.788	922.636
ENSMUSG00000006457	Actn3	137.223	93.4346	119.45	129.057
ENSMUSG00000006463	Zdhhc24	56.8143	40.515	46.5771	56.4538
ENSMUSG00000006464	Bbs1	138.809	151.353	180.146	161.333
ENSMUSG00000006471	Ndor1	343.954	429.978	377.576	353.945
ENSMUSG00000006476	Nsmf	321.408	339.88	308.751	297.477
ENSMUSG00000006494	Pdk1	1011.05	797.981	556.833	640.338
ENSMUSG00000006498	Ptbp1	6878.84	6500.42	6467.39	6281.04
ENSMUSG00000006517	Mvd	850.548	701.438	390.838	368.126
ENSMUSG00000006519	Cyba	117.375	111.865	67.8946	108.891
ENSMUSG00000006526	Tmem110	157.882	179.174	143.761	137.157
ENSMUSG00000006527	Sfmbt1	240.955	226.048	292.505	270.229
ENSMUSG00000006567	Atp7b	104.128	103.549	69.896	84.712
ENSMUSG00000006575	Rundc3a	7.54086	9.31375	6.08554	10.0774
ENSMUSG00000006576	Slc4a3	96.8182	60.176	55.7085	56.4893
ENSMUSG00000006585	Cdt1	1134.61	975.256	894.87	836.963
ENSMUSG00000006586	Runx1t1	92.7744	110.658	54.7275	65.57
ENSMUSG00000006589	Aprt	817	765.802	567.942	608.064
ENSMUSG00000006599	Gtf2h1	528.318	567.947	529.436	617.089
ENSMUSG00000006638	Abhd1	32.0765	34.2193	33.4138	42.3331
ENSMUSG00000006641	Slc5a6	185.327	181.356	171.084	170.419
ENSMUSG00000006651	Aplp1	154.565	119.116	68.9142	87.7562
ENSMUSG00000006673	Qrich1	1325.11	1401.29	1497.14	1665.77
ENSMUSG00000006675	P4htm	16.1942	9.35475	3.06992	15.1107
ENSMUSG00000006676	Usp19	1631.65	1530.79	1456.67	1476.24
ENSMUSG00000006678	Pola1	629.482	626.048	677.199	699.782
ENSMUSG00000006699	Cdc42	1987.75	2140.23	2271.52	2387.76
ENSMUSG00000006705	Pknox1	121.899	142.927	121.482	117.989
ENSMUSG00000006715	Gmnn	656.838	714.096	778.404	709.882
ENSMUSG00000006717	Acot13	221.201	212.495	219.663	223.851
ENSMUSG00000006720	Zfp184	172.917	174.157	182.209	199.636
ENSMUSG00000006728	Cdk4	4675.27	5030.72	4738.43	4790.68
ENSMUSG00000006731	B4galnt1	49.3403	59.8614	20.3069	24.2345
ENSMUSG00000006732	Mettl1	180.384	224.83	214.591	206.713
ENSMUSG00000006736	Tspan31	478.202	499.584	519.291	558.608
ENSMUSG00000006740	Kif5b	1572.86	1571.26	1756.26	1703.1
ENSMUSG00000006763	Saal1	282.536	319.173	306.715	307.546
ENSMUSG00000006782	Cnp	94.6909	69.5279	60.7869	97.7796
ENSMUSG00000006784	Ttc25	28.3857	26.9471	19.2639	32.2515
ENSMUSG00000006800	Sulf2	1060.57	1101.69	1081.1	1067.85
ENSMUSG00000006818	Sod2	306.221	337.811	311.784	308.561
ENSMUSG00000006850	Tmco6	245.964	231.055	186.295	192.615
ENSMUSG00000006906	Stambp	60.7461	52.782	30.4177	37.3282
ENSMUSG00000006920	Ezh1	329.269	259.138	243.985	240.01
ENSMUSG00000006930	Hap1	12.4738	5.19384	1.03199	4.04008
ENSMUSG00000006931	P3h4	73.8186	64.2832	67.8203	61.5207
ENSMUSG00000006932	Ctnnb1	7195.4	7400	7139.53	7256.1
ENSMUSG00000006941	Eif1b	317.598	311.987	309.765	339.802
ENSMUSG00000006958	Chrd	39.8181	35.2175	28.3631	29.2533
ENSMUSG00000006998	Psmd2	2856.51	3108.2	3108.67	3082.53
ENSMUSG00000007021	Syngr3	11.4819	6.22187	2.04414	5.04674
ENSMUSG00000007029	Vars	2599.7	2451.06	2120.73	2068.16
ENSMUSG00000007030	Vwa7	8.50305	11.3566	5.07889	9.07377
ENSMUSG00000007034	Slc44a4	7.62101	6.20546	2.0404	5.04322
ENSMUSG00000007035	Msh5	34.9983	22.9186	34.4143	41.3213
ENSMUSG00000007036	Abhd16a	166.567	139.933	128.584	134.122
ENSMUSG00000007038	Neu1	193.156	155.453	112.429	150.248
ENSMUSG00000007039	Ddah2	932.502	860.028	546.705	544.565
ENSMUSG00000007041	Clic1	760.97	817.638	667.122	740.133
ENSMUSG00000007050	Lsm2	339.209	363.818	387.69	416.427
ENSMUSG00000007080	Pole	1103.03	1158.73	1211.68	1228.16
ENSMUSG00000007097	Atp1a2	399.905	341.089	391.742	403.331
ENSMUSG00000007107	Atp1a4	14.352	2.14516	10.1104	4.04606
ENSMUSG00000007207	Stx1a	102.399	73.6189	70.8772	62.5448
ENSMUSG00000007216	Zfp775	92.035	69.4198	45.6105	59.5075
ENSMUSG00000007338	Mrpl49	327.918	360.647	357.325	352.922
ENSMUSG00000007379	Dennd2c	249.074	286.289	501.987	511.162
ENSMUSG00000007411	Mark3	734.556	685.092	694.418	673.588
ENSMUSG00000007415	Gatad1	465.828	500.655	542.572	629.171
ENSMUSG00000007440	Pcdha11	21.6549	46.3611	19.2615	17.1666
ENSMUSG00000007458	M6pr	962.087	1040.63	1174.21	1236.21
ENSMUSG00000007476	Lrrc8a	173.894	175.173	181.193	183.515
ENSMUSG00000007564	Ppp2r1a	3060.77	3163.13	2923.45	3233.78
ENSMUSG00000007570	Fance	191.028	207.152	151.882	164.377
ENSMUSG00000007589	Tinf2	399.694	424.982	467.654	496.085
ENSMUSG00000007594	Hapln4	21.9062	12.4715	11.1526	13.1145
ENSMUSG00000007603	Dus3l	374.703	315.015	251.089	243.05
ENSMUSG00000007610	Gtpbp3	207.325	159.641	160.96	135.153
ENSMUSG00000007613	Tgfbr1	550.901	632.217	668.078	674.572
ENSMUSG00000007617	Homer1	397.969	399.012	387.705	392.251
ENSMUSG00000007646	Rad51c	60.5111	60.107	55.6865	60.4991
ENSMUSG00000007656	Arpp19	703.084	805.303	890.761	831.884
ENSMUSG00000007659	Bcl2l1	398.946	374.181	362.413	411.394
ENSMUSG00000007670	Khsrp	1559.74	1504.89	1517.39	1491.36
ENSMUSG00000007721	Ccdc124	231.735	239.286	189.321	172.461
ENSMUSG00000007739	Cct4	4125.19	3973.65	3960	4217.93
ENSMUSG00000007777	0610009B22Rik	80.352	65.4049	92.0838	80.667
ENSMUSG00000007783	Cpt1c	411.383	310.025	391.723	337.813
ENSMUSG00000007805	Twist2	12.3215	21.5835	6.09627	3.04718
ENSMUSG00000007812	Zfp655	314.714	307.876	345.168	345.854
ENSMUSG00000007815	Rhoa	1756.15	1906	1945.58	2202.21
ENSMUSG00000007817	Zmiz1	1205.41	1192.81	933.358	978.124
ENSMUSG00000007827	Ankrd26	346.871	354.464	359.354	367.035
ENSMUSG00000007833	Aldh16a1	506.011	402.179	407.956	374.124
ENSMUSG00000007836	Hnrnpa0	1903.82	1822.04	1717.84	1945.1
ENSMUSG00000007837	Prrg2	50.1834	48.6728	40.5062	39.339
ENSMUSG00000007850	Hnrnph1	5960.76	6364.67	7016	6618.82
ENSMUSG00000007867	Ift43	157.948	155.418	138.696	134.126
ENSMUSG00000007872	Id3	1486.99	963.825	626.699	611.137
ENSMUSG00000007880	Arid1a	3652.56	3767.33	3469.06	3500
ENSMUSG00000007888	Crlf1	32.2608	22.8425	16.2354	32.249
ENSMUSG00000007891	Ctsd	1349.93	1352.47	1094.31	1320.93
ENSMUSG00000007892	Rplp1	7375.82	5487.74	3810.26	3525.27
ENSMUSG00000007908	Hmgcll1	23.5677	33.0866	17.2468	33.2569
ENSMUSG00000007950	Abhd8	104.64	60.1173	42.5674	33.327
ENSMUSG00000007987	Ift22	101.22	86.08	101.21	86.7304
ENSMUSG00000007989	Fzd3	119.125	118.144	115.402	112.941
ENSMUSG00000008035	Mid1ip1	387.114	328.413	231.867	199.714
ENSMUSG00000008036	Ap2s1	521.18	444.581	377.612	355.984
ENSMUSG00000008090	Fgfrl1	164.776	151.202	101.283	106.917
ENSMUSG00000008129	4930432K21Rik	9.34197	15.5344	19.21	14.1189
ENSMUSG00000008136	Fhl2	31.2169	38.2434	21.2912	28.2387
ENSMUSG00000008140	Emc10	557.13	424.984	399.881	409.411
ENSMUSG00000008153	Clstn3	119.18	93.39	109.33	121.995
ENSMUSG00000008167	Fbxw9	243.391	185.496	124.59	165.385
ENSMUSG00000008200	Fnbp4	1355.45	1436.46	1382.77	1498.4
ENSMUSG00000008206	Cers4	305.618	296.255	187.343	214.808
ENSMUSG00000008226	Scrn3	96.3714	93.3286	114.355	97.815
ENSMUSG00000008301	Phax	397.919	414.555	405.922	414.43
ENSMUSG00000008305	Tle1	123.059	93.3603	104.268	101.85
ENSMUSG00000008307	1700109H08Rik	33.9952	41.3942	32.4062	35.2942
ENSMUSG00000008318	Relt	181.325	190.775	219.648	241.973
ENSMUSG00000008333	Snrpb2	553.825	522.475	658.95	640.286
ENSMUSG00000008348	Ubc	2602.57	2353.67	2342.38	1792.9
ENSMUSG00000008373	Prpf31	765.479	929.604	937.336	864.161
ENSMUSG00000008384	Sertad1	240.836	174.008	113.439	80.7448
ENSMUSG00000008393	Carhsp1	932.933	1052.9	922.192	941.807
ENSMUSG00000008398	Elk3	58.9003	43.5121	42.513	21.2207
ENSMUSG00000008429	Herpud2	188.96	194.885	207.51	222.828
ENSMUSG00000008435	Rdh13	279.701	331.562	313.791	278.321
ENSMUSG00000008450	Nutf2	760.885	827.015	814.866	755.267
ENSMUSG00000008475	Arpc5	371.368	429.024	418.058	404.351
ENSMUSG00000008489	Elavl2	88.8853	78.8229	85.0337	90.744
ENSMUSG00000008575	Nfib	10.2606	14.5466	26.2728	17.1423
ENSMUSG00000008601	Rab25	18.9097	23.765	12.1756	19.1573
ENSMUSG00000008604	Ubqln4	1267.54	1417.75	1269.4	1347.16
ENSMUSG00000008668	Rps18	11332.1	10482.3	9941.5	9063.1
ENSMUSG00000008682	Rpl10	9699.45	9506.04	9860.5	9584.39
ENSMUSG00000008683	Rps15a	7833.54	7460.15	7821.78	6967.73
ENSMUSG00000008686	ENSMUSG00000008686	79.3402	74.6974	96.1361	87.7217
ENSMUSG00000008690	Ncaph2	1942.5	1986.81	1944.57	2030.82
ENSMUSG00000008730	Hipk1	800.667	800.102	785.522	765.347
ENSMUSG00000008734	Gprc5b	99.4073	82.9378	90.082	70.6107
ENSMUSG00000008763	Man1a2	485.754	497.536	568.868	551.558
ENSMUSG00000008822	Acyp1	67.0764	65.3338	60.7619	85.6787
ENSMUSG00000008855	Hdac5	613.824	506.798	442.4	437.653
ENSMUSG00000008859	Rala	362.96	397.91	348.238	364.018
ENSMUSG00000008892	Vdac3	1084.14	1129.72	1180.3	1198.92
ENSMUSG00000008958	Vps72	608.842	589.698	576.992	522.348
ENSMUSG00000008976	Gabpa	666.265	688.254	793.594	808.677
ENSMUSG00000008999	Bmp7	590.092	541.982	404.973	493.091
ENSMUSG00000009013	Dynll1	1615.46	1705.89	1633.8	1528.68
ENSMUSG00000009030	Pdcl	348.671	394.852	389.72	404.339
ENSMUSG00000009035	Tmem184b	220.481	194.811	147.848	181.509
ENSMUSG00000009073	Nf2	776.911	859.158	811.848	875.238
ENSMUSG00000009075	Cabp7	73.6913	47.8896	100.149	84.6873
ENSMUSG00000009076	Zmat5	112.532	103.67	126.492	87.7561
ENSMUSG00000009079	Ewsr1	4971.26	4727.11	4744.5	4548.69
ENSMUSG00000009090	Ap1b1	721.232	744.123	702.525	730.046
ENSMUSG00000009092	Derl3	10.4158	4.21881	8.10621	15.1044
ENSMUSG00000009097	Tbx1	47.8506	33.0111	1.06924	5.08176
ENSMUSG00000009108	Gnat2	7.51244	7.29054	14.1468	9.07736
ENSMUSG00000009112	Bcl2l13	958.435	991.865	1002.15	1055.73
ENSMUSG00000009145	Dqx1	37.821	36.2853	27.3668	46.3597
ENSMUSG00000009207	Lnpk	191.873	193.814	209.518	180.509
ENSMUSG00000009216	Fam163b	25.3694	23.9521	40.4669	47.3566
ENSMUSG00000009248	Ascl2	17.1648	13.438	5.08866	8.07713
ENSMUSG00000009291	Pttg1ip	410.308	401.077	367.475	392.25
ENSMUSG00000009292	Trpm2	8.41118	12.4447	12.1513	18.1316
ENSMUSG00000009293	Ube2g2	340.408	330.574	301.67	286.392
ENSMUSG00000009376	Met	44.3569	62.0501	44.5549	44.3782
ENSMUSG00000009406	Elk1	250.44	269.442	283.41	240.005
ENSMUSG00000009418	Nav1	263.017	256.904	182.261	192.623
ENSMUSG00000009470	Tnpo1	3188.26	3434.71	3670.47	3656.27
ENSMUSG00000009487	Otog	16.0558	13.517	18.2135	18.1456
ENSMUSG00000009535	Rnmt	862.917	908.966	960.632	992.204
ENSMUSG00000009549	Srp14	432.172	373.138	361.399	366.042
ENSMUSG00000009555	Cdk9	753.373	792.812	744.023	733.08
ENSMUSG00000009563	Tor2a	173.846	186.555	187.268	195.611
ENSMUSG00000009566	Fpgs	268.496	310.75	229.82	231.944
ENSMUSG00000009569	Mkl2	405.55	403.154	367.478	410.392
ENSMUSG00000009575	Cbx5	3428.24	4110.44	4487.35	4419.59
ENSMUSG00000009585	Apobec3	98.0606	117.173	148.76	143.164
ENSMUSG00000009614	Sardh	7.67008	5.16038	1.02517	1.01716
ENSMUSG00000009621	Vav2	611.618	645.613	566.889	572.755
ENSMUSG00000009628	Tex15	153.793	179.389	227.721	239.949
ENSMUSG00000009630	Ppp2cb	688.122	718.219	702.515	703.83
ENSMUSG00000009633	G0s2	32.4973	13.5255	11.1624	11.1107
ENSMUSG00000009640	Dmap1	250.498	233.254	250.031	264.177
ENSMUSG00000009647	Mcu	97.4555	93.2483	74.9424	89.7426
ENSMUSG00000009681	Bcr	367	366.737	225.819	297.476
ENSMUSG00000009731	Kcnd1	63.4258	72.3999	50.6332	40.3679
ENSMUSG00000009733	Tfcp2	197.725	188.564	165.015	146.241
ENSMUSG00000009739	Pou6f1	12.2459	10.4167	11.1495	22.1549
ENSMUSG00000009741	Ubp1	1094.57	1000.27	1220.77	1223.11
ENSMUSG00000009772	Nuak2	59.2942	14.6511	13.2118	20.1864
ENSMUSG00000009828	Ick	305.21	377.127	315.843	326.71
ENSMUSG00000009863	Sdhb	596.532	595.899	554.733	534.442
ENSMUSG00000009876	Cox4i2	167.716	138.797	82.0737	108.923
ENSMUSG00000009894	Snap47	295.775	293.376	294.593	383.129
ENSMUSG00000009900	Wnt3a	14.0544	16.633	27.2986	23.1835
ENSMUSG00000009905	Kdsr	289.286	269.51	308.713	259.164
ENSMUSG00000009907	Vps4b	642.6	733.783	775.378	773.393
ENSMUSG00000009927	Rps25	6215.11	6367.76	6665.77	6418.16
ENSMUSG00000009941	Nxf2	12.4305	3.16491	6.07942	6.05416
ENSMUSG00000009995	Taz	239.216	250.728	221.696	199.679
ENSMUSG00000010025	Aldh3a2	132.115	129.711	212.491	176.447
ENSMUSG00000010044	Zmynd10	11.4269	9.30949	3.05987	8.06724
ENSMUSG00000010045	Tmem115	177.8	158.607	178.139	146.233
ENSMUSG00000010047	Hyal2	382.009	386.493	319.906	318.66
ENSMUSG00000010048	Ifrd2	444.363	424.921	414.022	392.264
ENSMUSG00000010051	Hyal1	24.474	34.154	26.3347	35.278
ENSMUSG00000010054	Tusc2	148.323	165.796	150.843	171.406
ENSMUSG00000010057	Nprl2	90.8227	82.9237	75.9411	85.7074
ENSMUSG00000010064	Slc38a3	131.024	89.0959	50.6925	64.5676
ENSMUSG00000010066	Cacna2d2	92.472	161.327	91.1436	92.793
ENSMUSG00000010067	Rassf1	261.096	230.074	215.628	198.67
ENSMUSG00000010095	Slc3a2	1453.75	1336.08	1646.93	1673.84
ENSMUSG00000010097	Nxf1	1147.43	1271.67	1331.11	1247.33
ENSMUSG00000010110	Stx5a	466.887	473.681	516.241	509.21
ENSMUSG00000010154	Spire2	21.803	18.6595	12.1764	22.1732
ENSMUSG00000010175	Prox1	142.068	179.891	68.9223	63.5923
ENSMUSG00000010205	Raver1	1528.76	1335.93	1198.56	1223.15
ENSMUSG00000010277	2610507B11Rik	1641.78	1910.07	1809.94	1941.06
ENSMUSG00000010290	AI597479	266.57	273.589	243.981	276.281
ENSMUSG00000010307	Tmem86a	34.1915	23.8664	17.2441	28.2278
ENSMUSG00000010311	Optc	8.43588	9.36187	15.1655	13.1036
ENSMUSG00000010358	Ifi35	7.58521	8.26481	6.0769	4.04246
ENSMUSG00000010362	Rdm1	202.701	143.073	119.503	141.182
ENSMUSG00000010376	Nedd8	620.79	754.504	787.527	823.8
ENSMUSG00000010392	Gosr1	265.521	287.087	283.439	307.532
ENSMUSG00000010406	Mrpl52	235.669	188.644	182.223	159.352
ENSMUSG00000010453	Kansl3	917.006	850.918	842.217	846.013
ENSMUSG00000010476	Ebf3	40.0933	23.8185	15.214	9.10965
ENSMUSG00000010517	Faf1	786.503	691.392	783.489	804.654
ENSMUSG00000010538	Tsacc	24.6611	27.8817	20.2475	9.10635
ENSMUSG00000010554	Mettl16	402.643	386.649	404.915	460.792
ENSMUSG00000010607	Pigyl	62.6156	42.5508	40.5168	46.3888
ENSMUSG00000010608	Rbm25	1672.04	1837.57	1953.66	1884.6
ENSMUSG00000010609	Psen2	17.0052	20.6819	18.2172	13.122
ENSMUSG00000010660	Plcd1	92.9687	56.0693	54.7008	68.5679
ENSMUSG00000010663	Fads1	1830.19	1760.82	1512.36	1594.22
ENSMUSG00000010721	Lmbr1	30.2833	26.9652	31.368	24.2122
ENSMUSG00000010751	Tnfrsf22	58.473	72.5207	83.9745	60.5177
ENSMUSG00000010755	Cars	931.322	786.675	679.288	849.022
ENSMUSG00000010760	Phlda2	1773.63	1440.66	1287.65	1480.26
ENSMUSG00000010797	Wnt2	44.1256	76.6343	84.9851	71.5891
ENSMUSG00000010830	Kdelr3	37.853	30.1156	39.4627	33.2813
ENSMUSG00000010911	Apip	146.58	132.697	151.816	123.039
ENSMUSG00000010914	Pdhx	258.989	262.213	281.388	242.02
ENSMUSG00000010936	Vac14	457.591	422.884	407.964	443.67
ENSMUSG00000011096	Akt1s1	328.365	292.165	221.732	201.716
ENSMUSG00000011114	Tbrg1	932.806	926.682	1149.9	1198.9
ENSMUSG00000011148	Adssl1	265.958	188.723	154.952	237.947
ENSMUSG00000011158	Brf1	347.87	327.556	346.195	355.942
ENSMUSG00000011179	Odc1	4119	4305.59	7955.3	8110.09
ENSMUSG00000011254	Thg1l	292.912	307.855	348.194	332.749
ENSMUSG00000011256	Adam19	1531.12	1595.16	1970.85	2008.61
ENSMUSG00000011257	Pabpc4	2468.17	2197.29	2382.88	2430.12
ENSMUSG00000011263	Exoc3l2	24.7234	22.7355	6.12034	18.1505
ENSMUSG00000011267	Zfp296	12.3836	8.29738	3.06167	10.0783
ENSMUSG00000011305	Plin5	9.53566	2.12988	6.07554	7.05607
ENSMUSG00000011306	Sugp1	401.727	399.036	409.965	406.366
ENSMUSG00000011382	Dhdh	242.909	246.671	242.95	255.107
ENSMUSG00000011427	Zfp790	65.0758	77.7312	91.0673	75.6302
ENSMUSG00000011589	Fsd1	57.9212	51.7215	32.4277	27.2605
ENSMUSG00000011658	Fuz	89.1486	78.6709	51.6699	49.4433
ENSMUSG00000011751	Sptbn4	57.9597	37.3487	33.4312	33.2939
ENSMUSG00000011752	Pgam1	6355.23	5694.1	5289.13	5862.56
ENSMUSG00000011831	Evi5	381.96	380.323	358.348	331.767
ENSMUSG00000011832	Evi5l	128.754	118.093	91.1425	96.8199
ENSMUSG00000011837	Snapc2	202.531	188.538	136.708	149.258
ENSMUSG00000011877	Git1	869.788	892.235	720.769	707.89
ENSMUSG00000011884	Gltp	64.1221	81.8419	76.9338	85.6946
ENSMUSG00000011958	Bnip2	357.154	436.25	414.008	397.294
ENSMUSG00000011960	Ccnt1	604.913	632.213	634.69	644.332
ENSMUSG00000012017	Scarf2	38.087	35.1001	9.16761	16.1577
ENSMUSG00000012076	Brms1l	146.636	138.847	128.567	115.982
ENSMUSG00000012114	Med15	338.421	316.16	306.744	375.081
ENSMUSG00000012117	Dhdds	254.274	282.843	232.848	247.053
ENSMUSG00000012123	Crybg2	75.8312	44.7065	56.7003	65.5336
ENSMUSG00000012126	Ubxn11	47.3864	35.2905	48.5571	28.2621
ENSMUSG00000012282	Wnt8a	81.0865	90.2467	115.368	119.965
ENSMUSG00000012296	Tjap1	730.136	608.338	486.956	509.247
ENSMUSG00000012396	Nanog	128.957	168.142	303.595	346.775
ENSMUSG00000012405	Rpl15	3923.84	3782.96	3990.35	3889.22
ENSMUSG00000012422	Tmem167	361.899	392.824	430.191	417.449
ENSMUSG00000012429	Mplkip	119.988	118.203	130.575	137.122
ENSMUSG00000012443	Kif11	1325.12	1452.03	1594.29	1476.23
ENSMUSG00000012483	Rpa3	170.98	184.499	216.582	178.488
ENSMUSG00000012535	Tnpo3	1747.82	1660.38	1754.26	1744.45
ENSMUSG00000012609	Ttll5	224.914	204.289	258.1	253.082
ENSMUSG00000012640	Zfp715	180.522	194.798	197.372	161.359
ENSMUSG00000012819	Cdh23	50.189	25.0589	44.5403	57.4441
ENSMUSG00000012848	Rps5	9189.23	8219.81	7430.08	7325.7
ENSMUSG00000013033	Adgrl1	2258.4	2376.35	1812	1828.17
ENSMUSG00000013076	Amotl1	1103.13	1220.79	1073.01	1010.39
ENSMUSG00000013089	Etv5	674.542	809.555	1075.98	1070.83
ENSMUSG00000013150	Gfod2	149.566	120.26	114.41	118.995
ENSMUSG00000013155	Enkd1	135.527	118.045	57.7916	96.8107
ENSMUSG00000013160	Atp6v0d1	732.611	715.137	649.91	778.429
ENSMUSG00000013236	Ptprs	2075.31	1714.19	1408.12	1372.41
ENSMUSG00000013275	Slc41a1	217.506	196.944	187.291	206.709
ENSMUSG00000013367	Iglon5	20.9508	17.5718	9.13458	9.09176
ENSMUSG00000013415	Igf2bp1	3363.24	3700.97	3334.42	3410.25
ENSMUSG00000013419	Zfp651	74.0559	60.0441	34.4737	42.3738
ENSMUSG00000013465	Nelfb	755.348	731.695	651.933	734.076
ENSMUSG00000013495	Tmem175	85.958	91.2081	91.1055	96.7932
ENSMUSG00000013539	Tango2	83.219	74.6655	87.037	74.6281
ENSMUSG00000013584	Aldh1a2	1590.91	1557.75	1857.45	1284.68
ENSMUSG00000013593	Ndufs2	1211.86	1217.77	1174.24	1157.6
ENSMUSG00000013622	Atraid	214.678	204.153	173.134	201.668
ENSMUSG00000013629	Cad	3990.12	3821.24	3523.72	3444.55
ENSMUSG00000013646	Sh3bp5l	238.133	272.506	223.745	272.239
ENSMUSG00000013662	Atad1	695.598	762.795	804.731	755.256
ENSMUSG00000013663	Pten	717.324	754.557	878.609	796.596
ENSMUSG00000013698	Pea15a	566.089	614.604	649.86	641.304
ENSMUSG00000013701	Timm23	821.346	839.542	917.099	917.589
ENSMUSG00000013736	Trnt1	457.448	429.176	545.565	474.935
ENSMUSG00000013787	Ehmt2	1549.72	1297.54	1030.55	1041.66
ENSMUSG00000013822	Elof1	261.762	301.519	276.351	268.229
ENSMUSG00000013833	Med16	437.074	384.422	289.563	290.442
ENSMUSG00000013846	St3gal1	58.5268	74.5331	57.7194	66.5474
ENSMUSG00000013858	Tmem259	497.529	425.932	367.487	346.907
ENSMUSG00000013878	Rnf170	152.163	164.743	140.73	162.337
ENSMUSG00000013921	Clip3	373.619	356.423	273.357	275.31
ENSMUSG00000013973	Dedd	285.439	299.503	272.321	309.552
ENSMUSG00000013989	ENSMUSG00000013989	9.45319	8.30865	9.11214	10.0812
ENSMUSG00000013997	Nit1	187.17	183.459	196.365	175.464
ENSMUSG00000014039	Prdm15	222.952	247.705	242.95	275.257
ENSMUSG00000014074	Rnf168	324.121	342.042	393.733	339.822
ENSMUSG00000014075	Tctex1d2	68.1716	65.2482	55.6886	50.4375
ENSMUSG00000014077	Chp1	559.542	580.398	596.218	587.867
ENSMUSG00000014177	Tvp23b	111.51	115.042	108.327	123.007
ENSMUSG00000014195	Dnajc7	1257.17	1327.62	1340.23	1241.29
ENSMUSG00000014226	Cacybp	990.448	1064.47	1267.32	1213.03
ENSMUSG00000014232	Cluap1	94.554	102.529	86.0574	83.707
ENSMUSG00000014243	Zswim7	88.8733	80.8878	98.1622	79.6727
ENSMUSG00000014245	Pigl	53.7826	48.8182	64.7737	75.5951
ENSMUSG00000014294	Ndufa2	405.554	452.777	365.454	358.994
ENSMUSG00000014301	Pam16	184.71	130.643	111.401	133.112
ENSMUSG00000014303	Glis2	176.778	190.627	162.994	167.395
ENSMUSG00000014313	Cox6c	881.046	835.374	872.567	811.735
ENSMUSG00000014329	Bicc1	138.088	111	126.539	139.139
ENSMUSG00000014349	Ube2z	1226.84	1334.9	1308.87	1442.93
ENSMUSG00000014353	Tmem87b	206.973	210.407	227.741	207.726
ENSMUSG00000014355	Anapc1	2368.83	2339.22	2426.4	2433.15
ENSMUSG00000014361	Mertk	24.5504	10.5304	20.2687	47.3239
ENSMUSG00000014402	Tsg101	655.825	717.25	788.541	842.954
ENSMUSG00000014418	Hps5	187.165	182.43	186.259	189.568
ENSMUSG00000014426	Map3k4	1018.3	887.169	771.392	847.026
ENSMUSG00000014444	Piezo1	1075.91	988.71	875.642	884.343
ENSMUSG00000014470	Rnf166	100.347	92.2058	68.8791	86.7196
ENSMUSG00000014496	Ankrd28	734.459	746.217	762.229	720.979
ENSMUSG00000014498	Ankrd52	587.016	634.205	567.893	549.566
ENSMUSG00000014504	Srp19	284.358	321.298	352.242	335.774
ENSMUSG00000014547	Wdfy2	83.9988	115.939	94.1467	90.761
ENSMUSG00000014550	Rbsn	458.571	440.444	405.935	392.266
ENSMUSG00000014551	Mrps25	198.52	203.11	198.402	183.533
ENSMUSG00000014554	Dguok	107.875	103.597	83.0386	92.7756
ENSMUSG00000014592	Camta1	175.83	192.688	156.929	170.416
ENSMUSG00000014599	Csf1	23.6454	29.9604	19.2492	18.1643
ENSMUSG00000014601	Strip1	777.969	744.186	748.077	813.728
ENSMUSG00000014602	Kif1a	484.454	384.468	244.057	352.932
ENSMUSG00000014606	Slc25a11	667.302	651.969	706.558	747.171
ENSMUSG00000014633	Cmc2	79.2824	80.9087	96.1513	103.837
ENSMUSG00000014668	Chfr	396.962	426.969	393.787	425.517
ENSMUSG00000014704	Hoxa2	11.2274	20.6745	26.2713	9.09818
ENSMUSG00000014725	Adam28	7.54084	10.3332	7.0929	8.06817
ENSMUSG00000014748	Tex261	401.69	459.033	396.824	403.348
ENSMUSG00000014763	Fam120b	135.149	125.476	144.742	145.194
ENSMUSG00000014767	Tbp	297.559	368.909	333.05	390.206
ENSMUSG00000014769	Psmb1	1648.61	1679.98	1575.09	1457.09
ENSMUSG00000014771	Pdcd2	154.93	168.933	166.016	180.481
ENSMUSG00000014773	Dll1	2337.92	984.045	2368.64	2364.54
ENSMUSG00000014778	Fhod1	165.899	149.043	62.8631	90.7883
ENSMUSG00000014782	Plekhg4	61.6354	45.6396	42.5379	46.3911
ENSMUSG00000014786	Slc9a5	430.543	378.156	241.001	268.261
ENSMUSG00000014791	Elmo3	50.3534	32.1758	31.399	30.2661
ENSMUSG00000014813	Stc1	102.575	59.1476	51.67	55.4827
ENSMUSG00000014837	4931428F04Rik	208.026	185.571	198.404	196.63
ENSMUSG00000014846	Tppp3	93.2565	45.6816	39.5234	36.3374
ENSMUSG00000014850	Msh3	389.311	436.322	451.457	445.685
ENSMUSG00000014856	Tmem208	114.254	136.759	132.599	129.069
ENSMUSG00000014859	E2f4	702.267	783.467	738.955	713.921
ENSMUSG00000014867	Surf4	1119.24	1149.34	1024.44	1081.97
ENSMUSG00000014873	Surf2	261.71	261.266	335.012	297.458
ENSMUSG00000014905	Dnajb9	161.747	126.557	158.908	145.207
ENSMUSG00000014907	Naf1	376.159	367.988	391.748	429.537
ENSMUSG00000014932	Yes1	414.054	435.229	403.898	371.093
ENSMUSG00000014956	Ppp1cb	1362.95	1471.72	1514.35	1579.06
ENSMUSG00000014959	Gorasp2	684.426	651.924	639.766	669.544
ENSMUSG00000014980	Tsen15	167.329	148.289	163.989	178.463
ENSMUSG00000015002	Efr3a	758.053	722.466	801.71	855.062
ENSMUSG00000015013	Trappc2l	52.6054	76.7449	92.0935	110.868
ENSMUSG00000015016	Acsf3	100.269	109.744	78.9917	84.7163
ENSMUSG00000015023	Ddx19a	641.807	704.689	640.774	630.229
ENSMUSG00000015027	Galns	66.3305	58.015	47.6011	48.4159
ENSMUSG00000015053	Gata2	58.7709	42.5511	40.5169	50.413
ENSMUSG00000015083	C8g	18.9993	17.5798	12.1604	10.0987
ENSMUSG00000015087	Rabl6	1337.78	1104.88	1070	1175.74
ENSMUSG00000015090	Ptgds	1174.68	693.537	702.569	775.441
ENSMUSG00000015092	Edf1	405.732	330.68	341.146	335.793
ENSMUSG00000015094	Npdc1	26.553	19.7271	21.2629	21.1792
ENSMUSG00000015095	Fbxw5	286.569	253.937	227.795	260.153
ENSMUSG00000015112	Slc25a13	435.619	452.981	536.468	515.255
ENSMUSG00000015120	Ube2i	3105.09	3266.83	3634.02	3519.14
ENSMUSG00000015126	Tsr3	237.373	225.912	232.803	177.506
ENSMUSG00000015127	Unkl	242.17	209.372	186.293	211.755
ENSMUSG00000015133	Lrrk1	100.413	69.5376	81.9954	76.6452
ENSMUSG00000015134	Aldh1a3	8.49106	4.21335	11.1243	12.0892
ENSMUSG00000015143	Actn1	1470.73	1650.97	1684.39	1541.78
ENSMUSG00000015149	Sirt2	303.589	275.678	233.876	274.271
ENSMUSG00000015165	Hnrnpl	4668.67	4737.47	4921.64	4669.68
ENSMUSG00000015176	Nolc1	2538.87	2624.26	3124.82	2723.56
ENSMUSG00000015189	Casd1	209.005	218.576	175.149	170.434
ENSMUSG00000015202	Magi1	299.616	272.68	331.999	321.655
ENSMUSG00000015214	Mtmr1	56.73	59.0448	53.657	52.4415
ENSMUSG00000015217	Hmgb3	997.177	1142.05	1080.08	991.225
ENSMUSG00000015222	Map2	45.159	56.0166	68.8121	75.5966
ENSMUSG00000015243	Abca1	85.9766	90.1665	112.304	69.609
ENSMUSG00000015247	Nipsnap3b	183.408	183.429	156.936	192.582
ENSMUSG00000015289	Lage3	197.504	207.282	194.373	225.853
ENSMUSG00000015290	Ubl4a	222.157	250.686	197.421	203.701
ENSMUSG00000015291	Gdi1	658.95	666.341	535.535	613.081
ENSMUSG00000015305	Sash1	822.319	766.024	897.867	945.811
ENSMUSG00000015312	Gadd45b	79.1696	20.9172	29.3942	30.2748
ENSMUSG00000015335	Zdhhc12	169.43	134.776	127.573	136.136
ENSMUSG00000015337	Endog	37.8819	25.9986	35.4236	35.2887
ENSMUSG00000015341	Golga7	575.542	609.447	633.678	694.731
ENSMUSG00000015354	Pcolce2	66.9623	67.4637	98.141	86.7064
ENSMUSG00000015357	Clpx	333.595	336.884	342.158	404.319
ENSMUSG00000015363	Trabd	389.791	307.839	272.342	288.407
ENSMUSG00000015377	Dennd6b	195.774	168.99	168.056	188.554
ENSMUSG00000015451	C4a	18.9496	18.6314	12.1688	17.1414
ENSMUSG00000015452	Ager	23.5586	36.162	28.34	21.1928
ENSMUSG00000015461	Atf6b	295.105	281.834	266.221	197.685
ENSMUSG00000015467	Egfl8	18.962	6.33933	21.2335	18.1446
ENSMUSG00000015468	Notch4	20.752	27.9165	23.2809	19.1699
ENSMUSG00000015474	Ppt2	227.849	194.948	245.948	213.778
ENSMUSG00000015476	Prrt1	20.0712	3.20801	12.1434	9.08303
ENSMUSG00000015478	Rnf5	259.929	284.943	236.901	271.241
ENSMUSG00000015484	Fam163a	20.8305	25.8152	16.2099	13.1266
ENSMUSG00000015488	Cacfd1	318.415	342.051	380.589	373.079
ENSMUSG00000015501	Hivep2	51.1631	43.534	35.4585	44.3665
ENSMUSG00000015522	Arnt	625.791	595.975	601.296	640.295
ENSMUSG00000015536	Mocs2	94.5747	92.2273	93.1218	79.6773
ENSMUSG00000015542	Nat9	93.7292	87.0159	78.9635	64.5635
ENSMUSG00000015568	Lpl	36.7702	51.7234	49.5763	32.2918
ENSMUSG00000015575	Atp6v0e	277.969	234.336	289.482	260.16
ENSMUSG00000015597	Zfp318	591.703	679.767	590.162	558.645
ENSMUSG00000015605	Srf	1031.57	972.05	808.83	695.811
ENSMUSG00000015619	Gata3	25.4274	38.2544	22.3025	36.285
ENSMUSG00000015627	Gata5	14.3194	9.32156	3.06254	8.06988
ENSMUSG00000015647	Lama5	1041.1	956.485	610.491	791.573
ENSMUSG00000015652	Steap1	16.0613	12.4907	23.2475	13.1191
ENSMUSG00000015653	Steap2	34.8224	57.8978	38.4881	47.3865
ENSMUSG00000015656	Hspa8	9686.01	10966.3	12152.2	11251.2
ENSMUSG00000015659	Serac1	88.0273	77.7372	52.7023	93.7481
ENSMUSG00000015668	Pdzd11	169.992	205.165	187.28	213.751
ENSMUSG00000015671	Psma2	1345.91	1474.84	1622.64	1534.71
ENSMUSG00000015672	Mrpl32	133.229	140.947	142.724	140.161
ENSMUSG00000015697	Setdb1	1089.71	1244.73	1254.2	1347.14
ENSMUSG00000015709	Arnt2	233.652	196.96	209.536	184.549
ENSMUSG00000015711	Prune1	246.694	242.551	245.987	265.185
ENSMUSG00000015714	Cers2	448.039	478.772	446.416	438.641
ENSMUSG00000015733	Capza2	931.047	870.686	1031.47	996.243
ENSMUSG00000015745	Plekho1	259.104	255.941	223.733	222.861
ENSMUSG00000015747	Vps45	61.5604	46.7045	58.6951	46.4
ENSMUSG00000015748	Prpf3	545.291	569.042	655.917	615.088
ENSMUSG00000015749	Anp32e	2215.62	2483.2	2455.75	2278.89
ENSMUSG00000015750	Aph1a	525.647	503.693	499.049	466.882
ENSMUSG00000015755	Tab2	1130.48	1204.29	1155	1203.97
ENSMUSG00000015757	Ppil4	264.423	336.803	348.198	347.867
ENSMUSG00000015759	Cnih1	726.819	759.715	783.492	823.809
ENSMUSG00000015766	Eps8	105.722	76.9474	153.799	151.212
ENSMUSG00000015776	Med22	475.372	521.297	522.323	516.274
ENSMUSG00000015790	Surf1	140.847	144.044	132.622	143.183
ENSMUSG00000015804	Med28	221.193	227.986	221.686	211.763
ENSMUSG00000015806	Qdpr	541.747	503.704	469.716	503.169
ENSMUSG00000015812	Gnrh1	7.59204	9.27857	5.06857	3.03622
ENSMUSG00000015837	Sqstm1	986.866	1026.01	927.258	993.225
ENSMUSG00000015839	Nfe2l2	379.806	362.91	508.106	502.127
ENSMUSG00000015843	Rxrg	47.1863	31.281	68.7784	61.4889
ENSMUSG00000015846	Rxra	404.656	382.441	372.524	370.073
ENSMUSG00000015869	Prpsap1	595.478	625.976	600.282	625.174
ENSMUSG00000015879	Fam184b	52.9336	60.0432	48.6032	49.4173
ENSMUSG00000015880	Ncapg	1016.96	1083.1	1207.61	1182.78
ENSMUSG00000015882	Lcorl	143.897	103.744	107.328	127.044
ENSMUSG00000015889	Lta4h	765.697	810.4	696.466	730.054
ENSMUSG00000015932	Dstn	1692.8	1887.34	2018.44	2062.06
ENSMUSG00000015937	H2afy	979.191	1059.22	1095.26	1076.92
ENSMUSG00000015942	Gtf2ird2	60.4397	60.1527	67.8131	69.5666
ENSMUSG00000015943	Bola1	82.5119	68.3567	48.6306	51.4491
ENSMUSG00000015944	Gatsl2	66.3791	56.9609	43.5565	42.373
ENSMUSG00000015957	Wnt11	20.7671	20.7476	12.1877	34.2446
ENSMUSG00000015961	Adss	1001.91	1046.79	1087.17	1089.01
ENSMUSG00000015968	Cacna1d	33.1395	28.0096	33.3916	25.2223
ENSMUSG00000015971	Actr8	309.108	309.884	285.482	324.678
ENSMUSG00000015980	Lrrc27	52.0244	55.9044	53.6371	36.3299
ENSMUSG00000015981	Stk32c	8.56339	8.26033	4.06113	4.04169
ENSMUSG00000015994	Fnta	553.879	577.278	604.306	551.577
ENSMUSG00000016018	Skiv2l2	1252.39	1259.3	1358.46	1440.92
ENSMUSG00000016024	Lbp	13.2843	12.418	15.1625	3.04769
ENSMUSG00000016028	Celsr1	198.667	206.105	132.672	165.381
ENSMUSG00000016087	Fli1	13.2465	17.5428	9.12747	10.0922
ENSMUSG00000016128	Stard13	138.922	134.778	163.948	132.108
ENSMUSG00000016150	Tenm1	7.59209	6.22197	4.06113	7.05609
ENSMUSG00000016179	Camk1g	66.427	41.5392	39.5126	51.423
ENSMUSG00000016181	Diexf	351.56	362.772	391.732	381.152
ENSMUSG00000016200	Syt14	42.6087	33.222	37.4577	39.3235
ENSMUSG00000016252	Atp5e	557.775	505.826	569.885	500.157
ENSMUSG00000016253	Nelfcd	685.319	683.005	681.259	690.72
ENSMUSG00000016256	Ctsz	438.917	355.509	293.616	356.96
ENSMUSG00000016257	Prelid3b	267.278	332.662	346.173	341.819
ENSMUSG00000016262	Sertad4	38.7589	83.3906	7.173	24.2343
ENSMUSG00000016308	Ube2a	223.03	226.997	256.074	221.847
ENSMUSG00000016319	Slc25a5	2361.15	2406.64	2901.12	2666.08
ENSMUSG00000016344	Ppdpf	272.401	207.41	254.066	235.961
ENSMUSG00000016346	Kcnq2	9.44108	7.29383	14.1483	8.07327
ENSMUSG00000016356	Col20a1	14.1905	10.4103	11.1472	18.1345
ENSMUSG00000016382	Pls3	463.234	464.28	421.123	437.63
ENSMUSG00000016386	Mpped2	22.7014	33.0088	13.1956	18.1617
ENSMUSG00000016409	Nkap	184.395	148.329	199.378	165.38
ENSMUSG00000016427	Ndufa1	209.821	228.991	222.688	194.63
ENSMUSG00000016477	E2f3	623.762	680.921	744.995	650.396
ENSMUSG00000016481	Cr1l	138.792	158.584	194.298	150.257
ENSMUSG00000016487	Ppfibp1	1070.93	1026.14	1152.96	1205.97
ENSMUSG00000016495	Plgrkt	77.6452	56.063	64.7935	70.5789
ENSMUSG00000016503	Gtf3a	263.791	251.852	232.845	258.134
ENSMUSG00000016510	Mtif3	79.3826	84.9563	79.9722	78.6559
ENSMUSG00000016520	Lnx2	87.2478	74.5525	43.5901	59.5067
ENSMUSG00000016526	Dyrk3	92.5811	94.3388	108.288	94.7901
ENSMUSG00000016528	Mapkapk2	808.366	788.637	661.045	669.566
ENSMUSG00000016534	Lamp2	429.92	459.195	555.691	512.233
ENSMUSG00000016541	Atxn10	1806.5	1792.95	1629.77	1611.36
ENSMUSG00000016552	Foxred2	167.284	180.294	159.956	175.449
ENSMUSG00000016554	Eif3d	2399.13	2334.03	2364.66	2320.22
ENSMUSG00000016559	H3f3b	5109.08	5010.14	5812.42	6076.3
ENSMUSG00000016619	Nup50	1201.25	1320.43	1503.18	1434.87
ENSMUSG00000016624	Phf21b	175.085	143.059	140.72	136.143
ENSMUSG00000016637	Ift27	118.171	122.264	122.473	102.872
ENSMUSG00000016664	Pacsin2	558.499	570.116	732.822	630.218
ENSMUSG00000016756	Cmah	22.4996	23.9455	47.5195	40.3161
ENSMUSG00000016757	Ttll12	593.628	625.944	582.061	570.737
ENSMUSG00000016763	Scube1	233.631	180.454	235.822	186.567
ENSMUSG00000016831	Tox4	544.457	528.615	538.535	588.862
ENSMUSG00000016833	Mrps18c	175.656	204.166	227.724	198.649
ENSMUSG00000016918	Sulf1	1503.86	1436.57	1714.75	1618.4
ENSMUSG00000016921	Srsf6	2796.89	3082.33	3454.83	3194.46
ENSMUSG00000016933	Plcg1	2198.77	2231.35	1984.07	2003.61
ENSMUSG00000016940	Kctd2	284.701	214.668	237.9	269.216
ENSMUSG00000016946	Kctd5	608.669	622.923	642.792	701.793
ENSMUSG00000016984	Etaa1	303.269	313.081	372.488	382.141
ENSMUSG00000017009	Sdc4	113.653	97.3983	61.8202	100.824
ENSMUSG00000017057	Il13ra1	29.0341	28.1668	71.7847	62.4829
ENSMUSG00000017119	Nbr1	1086.11	1068.57	1087.18	1101.12
ENSMUSG00000017132	Cyth1	79.5619	62.2312	59.7463	67.5598
ENSMUSG00000017144	Rnd3	504.751	503.718	539.522	499.141
ENSMUSG00000017146	Brca1	729.676	722.442	831.043	776.428
ENSMUSG00000017167	Cntnap1	8.54217	5.21213	9.09953	5.04922
ENSMUSG00000017176	Nt5c3b	226.988	213.478	188.308	198.654
ENSMUSG00000017188	Coa3	230.762	200.077	207.521	206.717
ENSMUSG00000017210	Med24	863.044	904.736	818.941	833.914
ENSMUSG00000017221	Psmd3	1576.87	1489.29	1351.4	1313.9
ENSMUSG00000017264	Exosc10	830.812	867.494	873.589	929.687
ENSMUSG00000017286	Glod4	610.683	539.032	596.226	632.223
ENSMUSG00000017288	Vps53	214.412	250.794	254.069	259.135
ENSMUSG00000017291	Taok1	1009.45	1095.48	1105.39	1105.15
ENSMUSG00000017299	Dnttip1	288.349	282.933	241.973	303.496
ENSMUSG00000017307	Acot8	71.058	59.0814	49.6313	57.4807
ENSMUSG00000017314	Mpp2	203.733	160.562	87.1512	127.074
ENSMUSG00000017376	Nlk	340.234	347.225	369.466	365.018
ENSMUSG00000017386	Traf4	690.011	745.13	652.939	734.072
ENSMUSG00000017390	Aldoc	918.622	673.59	382.758	512.283
ENSMUSG00000017400	Stac2	26.2731	37.3249	40.4835	49.3806
ENSMUSG00000017404	Rpl19	7933.76	7554.45	7419.93	7211.75
ENSMUSG00000017405	Nek8	130.398	144.019	124.531	144.184
ENSMUSG00000017418	Arl5b	516.911	593.838	596.215	593.913
ENSMUSG00000017421	Zfp207	2031.27	2125.73	2418.27	2191.15
ENSMUSG00000017428	Psmd11	856.233	989.761	1014.28	1022.46
ENSMUSG00000017446	C1qtnf1	14.1787	17.5681	11.1495	13.1122
ENSMUSG00000017453	Pipox	16.0838	16.5665	12.1626	16.1314
ENSMUSG00000017466	Timp2	104.951	123.189	95.1696	84.7282
ENSMUSG00000017478	Zc3h18	1142.89	1191.8	1041.64	1036.6
ENSMUSG00000017485	Top2b	1375.29	1488.27	1507.25	1434.89
ENSMUSG00000017491	Rarb	10.4849	12.3461	0.0190683	5.04922
ENSMUSG00000017493	Igfbp4	1014.34	1077.77	922.196	882.331
ENSMUSG00000017499	Cdc6	411.872	533.701	554.691	519.296
ENSMUSG00000017548	Suz12	1293.09	1229.27	1466.74	1321.95
ENSMUSG00000017550	Atad5	544.427	554.499	585.078	562.661
ENSMUSG00000017561	Crlf3	327.056	330.613	309.772	344.846
ENSMUSG00000017607	Tns4	21.4951	22.9492	58.6247	45.3544
ENSMUSG00000017615	Tnfaip1	454.708	448.761	439.329	432.589
ENSMUSG00000017631	Abr	410.417	454.755	265.298	335.8
ENSMUSG00000017639	Rab11fip4	453.709	435.348	452.49	495.084
ENSMUSG00000017652	Cd40	141.718	189.457	136.681	134.131
ENSMUSG00000017664	Slc35c2	243.228	206.217	167.069	176.483
ENSMUSG00000017667	Zfp334	355.387	366.886	351.269	380.139
ENSMUSG00000017670	Elmo2	352.751	310.941	291.557	305.538
ENSMUSG00000017677	Wsb1	1001.18	904.814	922.177	857.116
ENSMUSG00000017679	Ttpal	62.0618	85.0533	116.357	113.911
ENSMUSG00000017686	Rhot1	426.182	455.019	480.82	513.23
ENSMUSG00000017692	Rhbdl3	89.5704	94.438	135.599	138.11
ENSMUSG00000017697	Ada	22.4534	29.108	49.5526	47.3656
ENSMUSG00000017707	Serinc3	806.23	873.678	784.536	946.817
ENSMUSG00000017715	Pgs1	245.75	271.463	262.162	215.814
ENSMUSG00000017716	Birc5	733.422	824.943	793.617	800.629
ENSMUSG00000017718	Afmid	21.8271	15.5785	17.212	16.1393
ENSMUSG00000017721	Pigt	446.545	395.804	271.36	304.553
ENSMUSG00000017723	Wfdc2	43.4906	41.4728	33.4377	52.4106
ENSMUSG00000017724	Etv4	70.5429	78.9533	149.722	136.086
ENSMUSG00000017737	Mmp9	47.4509	57.7876	17.2741	24.2312
ENSMUSG00000017740	Slc12a5	19.7349	26.9351	31.3567	25.2111
ENSMUSG00000017747	Ghdc	62.4176	68.329	44.5857	64.5256
ENSMUSG00000017754	Pltp	104.206	83.9588	67.8644	82.6891
ENSMUSG00000017756	Slc12a7	687.207	665.417	735.896	664.513
ENSMUSG00000017760	Ctsa	637.189	663.214	539.576	581.829
ENSMUSG00000017764	Zswim1	93.5784	107.687	84.0416	88.7434
ENSMUSG00000017765	Slc12a4	182.776	151.272	124.542	110.957
ENSMUSG00000017774	Myo1c	217.526	238.21	157.971	183.536
ENSMUSG00000017776	Crk	932.868	988.763	1083.1	1019.44
ENSMUSG00000017778	Cox7c	859.25	832.278	905.962	836.939
ENSMUSG00000017781	Pitpna	430.762	509.965	608.327	587.847
ENSMUSG00000017801	Mlx	147.521	122.394	148.788	141.169
ENSMUSG00000017802	Retreg3	464.079	499.514	456.549	496.102
ENSMUSG00000017830	Dhx58	26.6462	17.6334	14.1918	15.1362
ENSMUSG00000017831	Rab5a	439.512	449.81	478.783	433.6
ENSMUSG00000017837	Nkiras2	377.249	403.04	316.874	322.693
ENSMUSG00000017843	Ppp2r5c	774.081	847.764	795.656	880.276
ENSMUSG00000017858	Ift52	381.996	352.391	334.068	349.902
ENSMUSG00000017861	Mybl2	757.191	859.029	704.557	646.384
ENSMUSG00000017897	Eya2	12.4831	4.16915	1.03118	4.03926
ENSMUSG00000017929	B4galt5	91.7173	110.735	78.9822	74.6422
ENSMUSG00000017943	Gdap1l1	66.1348	63.268	65.806	78.6319
ENSMUSG00000017969	Ptgis	152.598	131.499	83.0657	79.7048
ENSMUSG00000017978	Cadps2	8.416	11.4195	13.1572	17.126
ENSMUSG00000017999	Ddx27	923.48	1005.27	902.962	978.096
ENSMUSG00000018001	Cyth3	279.823	292.214	272.303	253.113
ENSMUSG00000018012	Rac3	72.9762	73.4558	53.6686	37.3524
ENSMUSG00000018040	Rrp7a	666.441	641.565	632.68	676.597
ENSMUSG00000018042	Cyb5r3	1164.72	1084.08	1006.22	1017.44
ENSMUSG00000018068	Ints2	487.534	531.76	653.88	629.191
ENSMUSG00000018076	Med13l	614.6	548.272	479.858	558.624
ENSMUSG00000018102	Hist1h2bc	10.4157	6.26778	12.1338	9.07733
ENSMUSG00000018126	Baiap2l2	36.2147	19.7295	11.1801	22.1851
ENSMUSG00000018143	Mafk	67.2741	45.6995	55.6771	55.4614
ENSMUSG00000018160	Med1	1109.75	1108.97	1139.8	1072.9
ENSMUSG00000018166	Erbb3	26.6134	21.7399	9.15367	21.1715
ENSMUSG00000018167	Stard3	186.252	184.469	188.271	164.379
ENSMUSG00000018171	Vmp1	344.849	370.058	433.218	422.483
ENSMUSG00000018189	Uchl5	265.577	244.691	299.603	285.356
ENSMUSG00000018196	Glrx2	104.097	85.0456	105.247	77.6683
ENSMUSG00000018199	Trove2	318.571	322.305	333.019	283.368
ENSMUSG00000018209	Stk4	503.734	517.212	588.097	540.476
ENSMUSG00000018217	Pmp22	396.984	666.784	241.04	312.637
ENSMUSG00000018239	Zcchc10	125.671	130.594	127.553	140.149
ENSMUSG00000018286	Psmb6	1547.43	1569.11	1551.8	1420.79
ENSMUSG00000018287	Spag7	728.925	677.815	655.96	635.276
ENSMUSG00000018293	Pfn1	2262.88	2420.03	2510.41	2427.1
ENSMUSG00000018322	Tomm34	321.274	349.278	376.541	352.922
ENSMUSG00000018326	Ywhab	1642.74	1826.16	1893.94	1841.25
ENSMUSG00000018334	Ksr1	209.139	219.515	112.455	163.367
ENSMUSG00000018339	Gpx3	398.978	436.188	321.949	357.978
ENSMUSG00000018340	Anxa6	345.062	366.805	295.619	332.758
ENSMUSG00000018347	Zkscan6	97.4975	75.7336	82.0036	86.717
ENSMUSG00000018362	Kpna2	1145.37	1510	1620.59	1408.67
ENSMUSG00000018363	Smurf2	626.702	617.728	633.679	644.333
ENSMUSG00000018372	Cep95	242.935	236.327	255.077	233.945
ENSMUSG00000018377	Vezf1	654.035	746.149	677.217	703.828
ENSMUSG00000018378	Cuedc1	111.084	79.7587	55.7234	48.4459
ENSMUSG00000018379	Srsf1	2637.09	3115.45	3316.16	3131.94
ENSMUSG00000018387	Shroom1	38.825	34.2105	38.4524	27.2451
ENSMUSG00000018395	Kif3a	522.621	536.916	588.115	612.051
ENSMUSG00000018398	Sept8	1428.12	1422.09	1833.17	1789.8
ENSMUSG00000018401	Mtmr4	617.202	704.666	621.544	622.161
ENSMUSG00000018405	Mrm1	65.2544	56.0275	71.8439	57.4872
ENSMUSG00000018412	Kansl1	1271.33	1256.19	1334.17	1401.59
ENSMUSG00000018415	Gid4	634.286	618.761	621.538	642.316
ENSMUSG00000018417	Myo1b	1255.33	1204.36	1253.19	1279.59
ENSMUSG00000018425	Dhx40	438.522	452.941	475.759	490.047
ENSMUSG00000018427	Ypel2	34.0122	46.5007	32.4026	26.2393
ENSMUSG00000018428	Akap1	309.953	295.482	354.274	368.026
ENSMUSG00000018433	Nol11	701.2	815.645	811.836	876.236
ENSMUSG00000018442	Derl2	185.121	212.458	222.682	218.805
ENSMUSG00000018446	C1qbp	1602.15	1715.26	1739.07	1686.97
ENSMUSG00000018449	Rpain	91.8013	97.3068	72.9078	66.5785
ENSMUSG00000018451	6330403K07Rik	144.927	119.159	95.1931	96.8268
ENSMUSG00000018470	Kcnab3	10.3623	13.4504	9.1242	14.1092
ENSMUSG00000018474	Chd3	363.157	377.1	258.19	293.45
ENSMUSG00000018476	Kdm6b	1096.01	1039.31	656.029	645.402
ENSMUSG00000018481	Appbp2	1070	1287.05	978.903	1073.9
ENSMUSG00000018486	Wnt9b	22.7697	22.7472	11.168	18.1529
ENSMUSG00000018501	Ncor1	1316.71	1398.1	1328.11	1404.63
ENSMUSG00000018509	Cenpv	38.9298	36.1964	19.2736	24.2159
ENSMUSG00000018537	Pcgf2	550.067	619.712	572.949	577.787
ENSMUSG00000018541	Cwc25	253.238	269.479	295.556	268.225
ENSMUSG00000018543	1700001P01Rik	10.4926	7.24976	5.07098	4.0432
ENSMUSG00000018547	Pip4k2b	745.803	819.717	731.88	710.902
ENSMUSG00000018548	Trim37	684.321	694.424	747.036	709.88
ENSMUSG00000018554	Ybx2	103.473	54.0288	59.7546	64.5467
ENSMUSG00000018559	Ctdnep1	499.109	550.232	473.757	460.833
ENSMUSG00000018565	Elp5	425.216	486.061	486.894	504.163
ENSMUSG00000018566	Slc2a4	25.4403	29.0315	39.438	25.2218
ENSMUSG00000018567	Gabarap	730.763	721.316	633.712	707.861
ENSMUSG00000018569	Cldn7	23.6893	22.7764	12.1835	24.1902
ENSMUSG00000018570	2810408A11Rik	114.629	97.3871	74.9488	80.6871
ENSMUSG00000018572	Phf23	819.528	834.314	812.859	852.052
ENSMUSG00000018574	Acadvl	155.051	149.257	143.756	156.289
ENSMUSG00000018581	Dnah11	26.3227	17.7945	53.573	41.3253
ENSMUSG00000018583	G3bp1	3630.69	3837.87	4102.7	3921.48
ENSMUSG00000018585	Atox1	364.81	394.844	394.774	370.072
ENSMUSG00000018593	Sparc	1070.17	1223.76	805.83	865.196
ENSMUSG00000018599	Mief2	42.449	52.8114	45.5614	51.4187
ENSMUSG00000018604	Tbx3	258.804	476.193	193.448	284.369
ENSMUSG00000018648	Dusp14	16.9999	17.6204	17.2109	18.1489
ENSMUSG00000018651	Tada2a	391.179	409.455	467.648	493.058
ENSMUSG00000018659	Pnpo	123.723	167.721	108.364	145.192
ENSMUSG00000018661	Cog1	221.091	249.741	242.941	243.01
ENSMUSG00000018666	Cbx1	1131.28	1293.46	1447.51	1359.25
ENSMUSG00000018669	Cdk5rap3	572.961	500.642	518.288	517.29
ENSMUSG00000018672	Copz2	25.4894	32.0671	19.2649	31.2471
ENSMUSG00000018677	Slc25a39	1020.99	942.124	912.071	957.935
ENSMUSG00000018678	Sp2	243.103	263.055	190.34	163.399
ENSMUSG00000018697	Aatf	391.122	443.627	528.356	482.991
ENSMUSG00000018698	Lhx1	855.103	813.867	1455.54	1396.51
ENSMUSG00000018707	Dync1h1	5040.25	5044.21	4666.57	4760.44
ENSMUSG00000018733	Pex12	66.9965	79.7813	82.9894	76.6353
ENSMUSG00000018736	Ndel1	247.753	224.929	237.875	213.786
ENSMUSG00000018750	Zbtb4	37.8122	35.2656	34.4294	42.3387
ENSMUSG00000018761	Mpdu1	417.65	447.778	529.374	478.963
ENSMUSG00000018765	Fxr2	1170.28	1084.15	1156.01	1174.73
ENSMUSG00000018770	Atp5g3	1766.6	1776.49	2067.02	1987.45
ENSMUSG00000018774	Cd68	95.7985	51.9734	61.7745	73.6052
ENSMUSG00000018796	Acsl1	154.305	117.185	119.467	124.034
ENSMUSG00000018800	Abca5	40.5375	46.6507	51.6125	51.4175
ENSMUSG00000018809	Smyd4	94.6175	88.0857	75.9468	86.7184
ENSMUSG00000018819	Lsp1	68.2118	70.3553	41.551	49.4266
ENSMUSG00000018820	Zfyve27	265.893	219.727	186.302	209.748
ENSMUSG00000018821	Avpi1	64.5041	52.8307	37.4944	44.3805
ENSMUSG00000018830	Myh11	7.43023	14.502	21.2191	12.1064
ENSMUSG00000018841	Rad51d	138.28	118.108	91.1464	95.8158
ENSMUSG00000018845	Unc45b	35.9511	34.2022	34.4164	31.2667
ENSMUSG00000018846	Pank3	771.292	816.673	840.164	754.26
ENSMUSG00000018848	Rars	1158.74	1252.03	1427.26	1341.1
ENSMUSG00000018849	Wwc1	110.575	100.609	125.494	112.935
ENSMUSG00000018858	Mrpl58	194.757	169.027	195.36	198.637
ENSMUSG00000018861	Fdxr	140.015	127.478	110.37	129.067
ENSMUSG00000018865	Sult4a1	74.5454	64.4143	96.1404	108.862
ENSMUSG00000018882	Mrpl45	643.685	630.193	707.553	665.512
ENSMUSG00000018899	Irf1	152.848	174.223	222.665	245.991
ENSMUSG00000018900	Slc22a5	67.9613	81.831	75.9208	77.6404
ENSMUSG00000018906	P4ha2	763.432	656.899	358.453	429.607
ENSMUSG00000018907	Alox12e	8.51564	7.26925	12.1246	4.04679
ENSMUSG00000018909	Arrb1	642.572	674.808	857.341	814.728
ENSMUSG00000018921	Pelp1	1035.97	1082.01	1038.6	1103.13
ENSMUSG00000018923	Med11	125.792	119.183	106.313	119.992
ENSMUSG00000018924	Alox15	630.31	805.174	710.617	726.012
ENSMUSG00000018931	Natd1	297.665	296.482	335.046	345.847
ENSMUSG00000018932	Map2k3	239.127	253.887	235.868	244.021
ENSMUSG00000018965	Ywhah	1137.11	1205.33	1138.81	1201.95
ENSMUSG00000018973	Hoxb1	651.263	612.601	732.846	652.408
ENSMUSG00000018974	Sart3	1147.76	1028.12	975.842	922.665
ENSMUSG00000018983	E2f2	34.1029	36.2002	25.3261	24.2166
ENSMUSG00000018995	Nars2	138.039	122.365	132.611	143.175
ENSMUSG00000018999	Slc35b4	272.988	299.58	355.27	343.831
ENSMUSG00000019027	Dnah1	48.2194	62.0313	34.4597	44.3748
ENSMUSG00000019039	Dalrd3	170.319	136.872	128.594	159.308
ENSMUSG00000019054	Fis1	428.209	427.007	435.27	416.455
ENSMUSG00000019055	Plod1	270.507	224.965	205.534	264.17
ENSMUSG00000019066	Rab3d	38.0361	25.9228	15.2289	27.2246
ENSMUSG00000019080	Mfsd3	37.8818	30.1	29.3733	37.2999
ENSMUSG00000019082	Slc25a22	264.702	278.73	251.053	241.011
ENSMUSG00000019087	Atp6ap1	509.593	481.931	417.097	506.181
ENSMUSG00000019088	Dnase1l1	25.6847	20.6964	16.2065	10.1075
ENSMUSG00000019124	Scrn1	10.4775	6.23713	6.0807	6.05503
ENSMUSG00000019132	BC005537	914.883	971.161	1068.93	1062.79
ENSMUSG00000019139	Isyna1	618.597	601.936	368.545	379.19
ENSMUSG00000019143	Hars2	292.98	326.407	268.288	328.706
ENSMUSG00000019158	Tmem160	90.0455	82.8163	57.7365	53.4754
ENSMUSG00000019173	Rab5c	490.572	485.07	491.967	521.308
ENSMUSG00000019179	Mdh2	1492.5	1583.65	1665.16	1570.01
ENSMUSG00000019188	H13	561.461	653.836	550.687	520.331
ENSMUSG00000019189	Rnf145	739.205	762.77	732.885	710.897
ENSMUSG00000019194	Scn1b	31.3127	17.7115	22.2832	29.2308
ENSMUSG00000019210	Atp6v1e1	514.216	488.21	544.584	521.317
ENSMUSG00000019214	Chtf18	443.49	376.278	400.858	377.137
ENSMUSG00000019235	Rps6kl1	35.0934	39.2514	20.2792	20.1903
ENSMUSG00000019254	Ppp1r12c	625.999	521.36	491.994	532.415
ENSMUSG00000019256	Ahr	17.9603	20.6894	12.1728	20.1598
ENSMUSG00000019261	Map1s	416.707	281.868	188.369	190.636
ENSMUSG00000019295	Tmem129	95.5497	76.7809	89.0788	91.7549
ENSMUSG00000019297	Nop9	522.677	601.017	498.064	548.542
ENSMUSG00000019302	Atp6v0a1	451.06	395.934	395.805	374.116
ENSMUSG00000019303	Psmc3ip	166.451	141.027	176.099	137.157
ENSMUSG00000019312	Grb7	67.444	44.5938	18.3053	57.4516
ENSMUSG00000019320	Noxo1	13.2232	17.5599	8.12354	15.1204
ENSMUSG00000019326	Aoc3	11.3293	11.4087	12.1462	12.0997
ENSMUSG00000019338	Zfp687	653.152	724.368	661.014	621.161
ENSMUSG00000019362	D8Ertd738e	449.273	371.06	370.498	324.72
ENSMUSG00000019368	Sec14l4	42.3518	53.9124	69.8005	56.4665
ENSMUSG00000019370	Calm3	1425.64	1326.59	1211.71	1188.87
ENSMUSG00000019373	Cops3	767.395	811.575	972.744	886.335
ENSMUSG00000019428	Fkbp8	1221.63	1048.81	900.956	855.118
ENSMUSG00000019432	Ddx39b	3859.55	3929.04	3924.56	3708.73
ENSMUSG00000019433	Gipc1	469.398	359.594	273.375	268.267
ENSMUSG00000019437	Tlcd1	160.243	166.109	365.286	314.554
ENSMUSG00000019461	Plscr3	326.206	333.646	276.38	288.402
ENSMUSG00000019467	Arhgef25	628.854	568.942	479.852	481.009
ENSMUSG00000019470	Xab2	707.283	648.75	556.781	558.65
ENSMUSG00000019471	Cdc37	2051.35	1977.46	1798.82	1863.44
ENSMUSG00000019478	Rab4a	112.569	126.294	80.0221	97.8205
ENSMUSG00000019487	Trip10	549.93	603.26	719.683	700.785
ENSMUSG00000019494	Cops6	780.706	789.799	888.746	848.019
ENSMUSG00000019505	Ubb	5916.58	5132.42	5629.22	5335.2
ENSMUSG00000019518	Ap4m1	277.79	331.571	314.805	290.415
ENSMUSG00000019528	Gyg	87.9249	107.625	54.7369	94.771
ENSMUSG00000019539	Rcn3	507.438	363.703	215.717	250.123
ENSMUSG00000019558	Slc6a8	456.545	412.599	472.723	506.172
ENSMUSG00000019564	Arid3a	622.185	619.653	445.46	512.259
ENSMUSG00000019577	Pdk4	17.1427	15.4902	4.08213	10.0898
ENSMUSG00000019578	Ubxn6	370.88	291.263	263.228	274.29
ENSMUSG00000019579	Mydgf	338.523	309.898	302.678	296.467
ENSMUSG00000019590	Cyb561	22.752	19.692	11.1706	24.1858
ENSMUSG00000019647	Sema6a	392.115	313.27	523.285	550.506
ENSMUSG00000019659	Ccdc12	240.25	209.382	201.46	208.735
ENSMUSG00000019689	Fmc1	54.9139	51.7951	46.5733	42.3662
ENSMUSG00000019699	Akt3	525.802	514.971	415.059	362.043
ENSMUSG00000019710	Mrpl24	654.199	630.135	598.265	612.075
ENSMUSG00000019715	Gle1	566.21	580.375	542.591	581.814
ENSMUSG00000019718	L3hypdh	10.4628	10.3244	5.07561	5.05156
ENSMUSG00000019726	Lyst	90.0367	98.2307	56.7281	41.3955
ENSMUSG00000019731	Slc35e1	380.92	411.399	383.653	370.075
ENSMUSG00000019732	Calr3	8.57087	3.15303	4.05997	8.0594
ENSMUSG00000019734	Tmc4	104.945	84.0731	94.1608	127.014
ENSMUSG00000019737	Syne4	80.5973	70.4085	46.6109	52.4551
ENSMUSG00000019738	Polr2i	184.548	147.219	164.985	127.086
ENSMUSG00000019756	Prl8a1	61.3912	59.129	62.7681	76.6115
ENSMUSG00000019761	Krt10	7.51239	10.3539	10.1204	10.0821
ENSMUSG00000019763	Rmnd1	251.297	279.84	304.668	288.384
ENSMUSG00000019769	ENSMUSG00000019769	47.1892	45.6656	65.7515	49.4157
ENSMUSG00000019773	Fbxo5	441.243	535.781	577.961	485.029
ENSMUSG00000019774	Mtrf1l	50.9362	67.2881	63.7576	52.4477
ENSMUSG00000019775	Rgs17	24.5549	15.6633	26.3164	35.2629
ENSMUSG00000019777	Hdac2	1340.31	1420.93	1446.52	1458.07
ENSMUSG00000019782	Rwdd1	460.218	513.012	545.586	496.113
ENSMUSG00000019789	Hey2	37.2567	26.8514	4.10445	11.1173
ENSMUSG00000019790	Stxbp5	680.566	726.482	700.487	662.498
ENSMUSG00000019791	Hint3	54.9446	44.5948	51.6112	37.3318
ENSMUSG00000019792	Trmt11	126.547	128.584	149.8	158.29
ENSMUSG00000019794	Katna1	447.094	432.231	464.623	463.837
ENSMUSG00000019795	Pcmt1	343.129	364.763	334.058	330.748
ENSMUSG00000019796	Lrp11	123.688	120.336	160.914	158.29
ENSMUSG00000019797	1700021F05Rik	140.8	143.044	150.82	149.233
ENSMUSG00000019802	Sec63	778.818	871.57	842.2	801.647
ENSMUSG00000019804	Snx3	659.828	605.334	634.699	684.658
ENSMUSG00000019806	Aig1	86.1642	82.8464	61.7828	66.5662
ENSMUSG00000019808	Adat2	117.241	110.918	131.558	95.8195
ENSMUSG00000019809	Pex3	136.175	117.187	134.622	129.07
ENSMUSG00000019810	Fuca2	132.245	134.783	164.96	141.173
ENSMUSG00000019813	Cep57l1	104.06	108.737	86.0672	85.7271
ENSMUSG00000019814	Ltv1	366.572	414.59	474.715	437.618
ENSMUSG00000019818	Cd164	1128.5	1198.14	1327.06	1342.1
ENSMUSG00000019820	Utrn	1264.85	1303.73	1103.4	1133.4
ENSMUSG00000019822	Smpd2	175.981	169.898	135.677	138.164
ENSMUSG00000019823	Mical1	752.77	681.862	534.523	505.226
ENSMUSG00000019826	Zbtb24	79.3179	91.173	97.1516	78.6655
ENSMUSG00000019831	Wasf1	478.284	447.809	508.144	505.176
ENSMUSG00000019837	Gtf3c6	242.763	299.456	284.441	284.351
ENSMUSG00000019838	Slc16a10	33.8351	39.4595	55.6444	58.4568
ENSMUSG00000019841	Rev3l	598.37	611.456	554.745	602.991
ENSMUSG00000019842	Traf3ip2	78.5332	95.1556	62.7873	52.4705
ENSMUSG00000019843	Fyn	208.083	209.27	162.003	177.482
ENSMUSG00000019845	Tube1	197.775	173.063	140.75	162.352
ENSMUSG00000019846	Lama4	63.5178	96.9318	22.3534	22.2408
ENSMUSG00000019849	Prep	899.961	895.43	827.039	830.892
ENSMUSG00000019850	Tnfaip3	55.0773	20.9184	43.5167	41.3406
ENSMUSG00000019851	Perp	42.5257	40.4497	34.4474	54.4228
ENSMUSG00000019853	Hebp2	35.8563	35.2863	51.5801	35.3034
ENSMUSG00000019854	Reps1	783.648	745.224	752.126	810.704
ENSMUSG00000019856	Fam184a	69.5204	40.4244	24.3495	27.257
ENSMUSG00000019857	Asf1a	333.656	329.609	321.918	370.046
ENSMUSG00000019861	Gopc	231.509	250.799	235.872	266.189
ENSMUSG00000019863	Qrsl1	164.595	137.906	148.806	146.216
ENSMUSG00000019864	Rtn4ip1	75.568	88.033	73.9119	81.6738
ENSMUSG00000019866	Crybg1	10.3851	12.4141	8.11208	12.0961
ENSMUSG00000019868	Vta1	221.092	241.479	241.929	251.07
ENSMUSG00000019872	Smpdl3a	18.8831	23.7842	21.2517	15.1397
ENSMUSG00000019873	Reep3	161.767	135.827	156.883	129.09
ENSMUSG00000019874	Fabp7	42.2489	61.188	99.0976	59.5051
ENSMUSG00000019876	Pkib	15.0848	12.4968	23.2505	16.1363
ENSMUSG00000019877	Serinc1	759.912	834.28	812.848	806.682
ENSMUSG00000019878	Hsf2	378.094	353.489	396.797	395.267
ENSMUSG00000019880	Rspo3	547.007	551.571	812.789	843.938
ENSMUSG00000019883	Echdc1	155.179	138.871	117.459	135.122
ENSMUSG00000019889	Ptprk	722.972	781.494	865.465	858.093
ENSMUSG00000019891	Dcbld1	73.7859	85.8801	52.6839	64.5442
ENSMUSG00000019894	Slc6a15	52.0329	46.6644	58.6787	38.3415
ENSMUSG00000019897	Ccdc59	312.814	329.581	338.089	333.762
ENSMUSG00000019907	Ppp1r12a	623.813	709.857	664.042	607.044
ENSMUSG00000019916	P4ha1	967.546	754.473	581.108	595.977
ENSMUSG00000019917	Sept10	321.51	309.848	271.314	280.333
ENSMUSG00000019920	Lims1	597.307	606.361	703.494	655.424
ENSMUSG00000019923	Zwint	1207	1365.94	1303.8	1299.77
ENSMUSG00000019927	Ube2d1	298.546	316.167	381.583	350.898
ENSMUSG00000019942	Cdk1	1275.91	1476.9	1590.25	1549.83
ENSMUSG00000019943	Atp2b1	680.341	732.854	992.96	864.145
ENSMUSG00000019944	Rhobtb1	111.863	92.1869	52.714	81.6824
ENSMUSG00000019947	Arid5b	56.9281	58.9141	23.3483	36.3191
ENSMUSG00000019948	Actr6	141.829	128.564	133.626	143.179
ENSMUSG00000019951	Uhrf1bp1l	556.658	523.516	648.836	664.479
ENSMUSG00000019952	Poc1b	205.152	206.224	187.289	201.67
ENSMUSG00000019960	Dusp6	187.812	195.02	309.672	284.322
ENSMUSG00000019961	Tmpo	2621.11	2870.87	3049.94	2822.38
ENSMUSG00000019966	Kitl	51.1132	65.0965	40.5119	29.2802
ENSMUSG00000019969	Psen1	553	565.851	523.357	541.488
ENSMUSG00000019970	Sgk1	998.814	979.655	1491.01	1662.7
ENSMUSG00000019971	Cep290	168.207	163.808	193.315	174.446
ENSMUSG00000019975	Ikbip	110.674	86.1341	103.251	110.907
ENSMUSG00000019977	Hbs1l	928.208	963.864	931.297	1003.3
ENSMUSG00000019978	Epb41l2	1322.37	1303.87	1490.03	1377.41
ENSMUSG00000019979	Apaf1	646.488	673.684	622.574	777.406
ENSMUSG00000019984	Med23	608.725	600.12	591.181	678.6
ENSMUSG00000019986	Ahi1	111.505	116.075	119.439	112.939
ENSMUSG00000019988	Nedd1	299.647	306.761	296.599	295.451
ENSMUSG00000019992	Mtfr2	92.7429	73.6608	88.0561	78.6603
ENSMUSG00000019996	Map7	17.9185	15.6031	18.2287	27.2016
ENSMUSG00000019997	Ctgf	215.831	149.357	153.896	173.437
ENSMUSG00000019998	Stx7	150.301	149.248	136.679	161.323
ENSMUSG00000020000	Moxd1	11.3068	8.35464	13.1584	18.1315
ENSMUSG00000020003	Pex7	85.8815	90.231	107.282	112.914
ENSMUSG00000020009	Ifngr1	93.5318	81.987	101.22	114.925
ENSMUSG00000020015	Cdk17	147.293	159.664	197.35	179.478
ENSMUSG00000020018	Snrpf	593.598	581.472	655.922	589.893
ENSMUSG00000020019	Ntn4	9.3908	13.4544	14.1615	11.0957
ENSMUSG00000020020	Usp44	16.9948	11.484	17.212	25.1842
ENSMUSG00000020021	Fgd6	149.105	183.464	210.517	204.678
ENSMUSG00000020022	Ndufa12	288.323	242.654	307.705	298.463
ENSMUSG00000020023	Tmcc3	42.4709	48.6922	50.6001	44.3732
ENSMUSG00000020024	Cep83	507.629	468.525	492.98	531.388
ENSMUSG00000020027	Socs2	169.173	163.799	171.077	187.538
ENSMUSG00000020029	Nudt4	721.207	850.741	699.495	675.616
ENSMUSG00000020032	Nuak1	343.003	346.243	378.588	440.613
ENSMUSG00000020034	Tcp11l2	13.2408	8.35457	13.1584	16.1223
ENSMUSG00000020038	Cry1	240.262	210.407	214.6	187.577
ENSMUSG00000020042	Btbd11	14.1047	15.5756	16.2034	24.1785
ENSMUSG00000020044	Timp3	158.86	128.634	169.019	149.239
ENSMUSG00000020048	Hsp90b1	5484.44	5399.77	5812.43	5625.6
ENSMUSG00000020056	Washc3	165.381	188.544	153.892	174.441
ENSMUSG00000020059	Sycp3	102.31	59.2521	80.9887	90.7394
ENSMUSG00000020063	Sirt1	605.064	511.058	580.025	582.823
ENSMUSG00000020064	Herc4	580.338	577.329	640.745	612.067
ENSMUSG00000020069	Hnrnph3	782.699	732.804	760.22	819.777
ENSMUSG00000020070	Rufy2	307.167	338.847	298.638	322.669
ENSMUSG00000020072	Pbld2	20.5393	41.4076	45.519	40.3257
ENSMUSG00000020074	Ccar1	1135.08	1289.31	1452.56	1295.73
ENSMUSG00000020075	Ddx21	2214.56	2457.39	2871.76	2653.97
ENSMUSG00000020076	Ddx50	642.712	658.151	717.677	675.596
ENSMUSG00000020078	Vps26a	441.374	463.279	451.48	491.054
ENSMUSG00000020079	Supv3l1	400.68	427.024	483.828	426.538
ENSMUSG00000020080	Hkdc1	17.9659	16.598	18.2184	17.1438
ENSMUSG00000020083	Fam241b	11.3293	11.4087	8.11643	16.1184
ENSMUSG00000020086	H2afy2	852.935	803.099	645.861	557.669
ENSMUSG00000020087	Tysnd1	121.029	115.057	121.464	109.921
ENSMUSG00000020088	Sar1a	797.551	985.608	969.75	1085.96
ENSMUSG00000020089	Ppa1	506.352	647.758	712.601	708.849
ENSMUSG00000020091	Eif4ebp2	915.909	973.174	953.556	958.942
ENSMUSG00000020092	Pald1	581.423	492.404	508.185	620.108
ENSMUSG00000020097	Sgpl1	1054.71	1162.91	1309.85	1357.22
ENSMUSG00000020098	Pcbd1	14.1786	20.6284	9.13369	12.1071
ENSMUSG00000020099	Unc5b	1294.27	1568.74	837.238	910.591
ENSMUSG00000020100	Slc29a3	96.3278	90.2663	112.346	120.978
ENSMUSG00000020101	Vsir	10.3849	20.5657	6.09628	6.06565
ENSMUSG00000020102	Slc16a7	10.3202	17.5642	16.185	11.1012
ENSMUSG00000020105	Lrig3	1122.17	892.498	1126.62	998.278
ENSMUSG00000020107	Anapc16	210.939	182.442	176.155	186.548
ENSMUSG00000020108	Ddit4	1967.98	1110.15	937.454	1170.72
ENSMUSG00000020109	Dnajb12	333.794	314.02	289.528	294.449
ENSMUSG00000020111	Micu1	120.054	114.04	105.305	137.111
ENSMUSG00000020114	Cand1	2255.37	2253.2	2351.49	2410.96
ENSMUSG00000020115	Tbk1	317.566	320.276	337.077	333.761
ENSMUSG00000020116	Pno1	412.97	440.495	492.942	441.662
ENSMUSG00000020121	Srgap1	113.117	131.748	185.195	194.566
ENSMUSG00000020122	Egfr	15.8933	19.7647	28.3323	38.2783
ENSMUSG00000020124	Usp15	733.504	696.541	783.479	766.342
ENSMUSG00000020128	Vps54	607.719	693.29	638.746	640.306
ENSMUSG00000020130	Tbc1d15	536.868	545.172	580.014	548.546
ENSMUSG00000020131	Pcsk4	15.1459	17.568	11.1495	12.1071
ENSMUSG00000020132	Rab21	86.8267	99.5031	108.295	105.869
ENSMUSG00000020133	2310011J03Rik	143.845	128.501	112.388	116.981
ENSMUSG00000020134	Peli1	478.162	551.337	539.534	549.544
ENSMUSG00000020137	Thap2	85.9975	123.059	68.8801	72.6267
ENSMUSG00000020140	Lgr5	24.4778	43.3583	25.3255	26.2276
ENSMUSG00000020142	Slc1a4	577.803	556.44	403.956	449.747
ENSMUSG00000020149	Rab1	1081.31	1058.26	1203.57	1213.03
ENSMUSG00000020150	Gamt	42.5582	59.8991	35.4502	26.2517
ENSMUSG00000020152	Actr2	1432.94	1472.79	1570.02	1615.37
ENSMUSG00000020153	Ndufs7	358.782	241.555	224.766	219.853
ENSMUSG00000020155	Kcnmb1	7.61358	3.14673	4.0576	7.05306
ENSMUSG00000020156	Mum1	966.143	1019.72	881.701	812.76
ENSMUSG00000020160	Meis1	142.177	126.302	84.0646	67.6132
ENSMUSG00000020163	Uqcr11	503.159	401.148	407.957	383.195
ENSMUSG00000020166	Cnot2	1015.99	1159.74	1250.12	1167.67
ENSMUSG00000020167	Tcf3	2020.47	1631.31	1425.31	1337.11
ENSMUSG00000020170	Frs2	669.275	791.615	606.376	564.71
ENSMUSG00000020171	Yeats4	499.075	475.78	538.507	517.281
ENSMUSG00000020173	Cobl	14.1731	12.4653	11.1505	19.1421
ENSMUSG00000020175	Rab36	47.2214	51.8034	42.5398	57.4587
ENSMUSG00000020176	Grb10	5536.69	5623.43	4070.39	4185.7
ENSMUSG00000020178	Adora2a	9.53565	3.15608	5.06854	7.05607
ENSMUSG00000020180	Snrpd3	987.658	1133.8	1190.4	1056.76
ENSMUSG00000020182	Ddc	11.3655	13.4255	6.09423	10.0848
ENSMUSG00000020183	Cpm	133.634	135.525	57.7897	75.6644
ENSMUSG00000020184	Mdm2	672.894	668.589	741.993	876.215
ENSMUSG00000020185	E2f7	492.425	504.753	515.244	537.441
ENSMUSG00000020186	Csrp2	717.89	735.539	404.997	388.282
ENSMUSG00000020189	Osbpl8	196.502	201.123	218.646	243.995
ENSMUSG00000020190	Mknk2	1090.21	959.67	783.544	808.725
ENSMUSG00000020196	Cabin1	827.174	820.811	757.193	770.389
ENSMUSG00000020198	Ap3d1	1081.38	1105.84	1088.19	1061.8
ENSMUSG00000020205	Phlda1	77.9649	52.8296	27.3997	40.3555
ENSMUSG00000020211	Sf3a2	618.194	656.001	624.569	590.907
ENSMUSG00000020212	Mdm1	285.356	319.195	323.914	314.604
ENSMUSG00000020216	Jsrp1	8.58606	8.24644	0.0153175	5.04413
ENSMUSG00000020219	Timm13	450.272	386.54	323.964	312.622
ENSMUSG00000020220	Vps13d	353.476	367.928	371.499	374.095
ENSMUSG00000020224	Llph	190.696	209.456	294.495	250.06
ENSMUSG00000020225	Tmbim4	131.485	116.111	104.298	132.079
ENSMUSG00000020228	Helb	355.639	284.051	294.584	296.464
ENSMUSG00000020230	Prmt2	75.5283	106.57	78.9691	72.6204
ENSMUSG00000020231	Dip2a	188.167	177.24	164.012	187.545
ENSMUSG00000020232	Hmg20b	210.962	206.16	163.01	164.384
ENSMUSG00000020235	Fzr1	622.079	624.896	538.554	557.63
ENSMUSG00000020238	Ncln	632.637	554.465	521.332	461.859
ENSMUSG00000020241	Col6a2	51.2207	39.4004	36.4577	35.306
ENSMUSG00000020246	Hcfc2	32.9976	31.1687	38.4654	49.3796
ENSMUSG00000020248	Nfyb	525.417	536.949	646.805	632.219
ENSMUSG00000020250	Txnrd1	2130.5	2194.17	2593.39	2438.19
ENSMUSG00000020253	Ppm1m	151.449	140.881	107.341	112.956
ENSMUSG00000020255	D10Wsu102e	988.704	1054	1037.57	997.266
ENSMUSG00000020256	Aldh1l2	15.0952	16.581	16.1976	17.1397
ENSMUSG00000020257	Wdr82	836.34	881.061	1064.88	1137.38
ENSMUSG00000020258	Glyctk	12.2851	8.34855	11.1414	17.1249
ENSMUSG00000020260	Pofut2	370.76	338.862	282.461	294.457
ENSMUSG00000020261	Slc36a1	166.422	152.388	168.022	148.24
ENSMUSG00000020262	Adarb1	128.725	122.229	84.0751	109.913
ENSMUSG00000020263	Appl2	345.024	285.173	413.953	331.756
ENSMUSG00000020265	Sumo3	826.943	891.363	1021.34	974.057
ENSMUSG00000020267	Hint1	1009.5	1062.31	1082.1	1013.4
ENSMUSG00000020268	Lyrm7	9.45942	7.28361	9.11082	10.0802
ENSMUSG00000020271	Fbxw11	1029.44	944.239	1014.29	1020.45
ENSMUSG00000020272	Stk10	97.715	68.4275	54.7072	62.5343
ENSMUSG00000020273	Papolg	145.399	150.372	182.188	199.62
ENSMUSG00000020275	Rel	37.6872	43.5528	56.6479	44.3709
ENSMUSG00000020277	Pfkl	6241.23	5224.47	3652.35	3873.13
ENSMUSG00000020280	Pus10	392.165	404.258	452.466	461.808
ENSMUSG00000020282	Rhbdf1	117.568	95.2923	55.7486	79.6731
ENSMUSG00000020283	Pex13	245.777	259.052	212.615	258.127
ENSMUSG00000020284	1810043G02Rik	82.2223	97.3164	71.9006	81.68
ENSMUSG00000020287	Mpg	193.901	160.719	180.179	170.419
ENSMUSG00000020288	Ahsa2	227.796	236.281	231.808	222.852
ENSMUSG00000020289	Nprl3	162.455	176.217	196.358	190.57
ENSMUSG00000020290	Xpo1	2656.84	2751.88	4019.64	3938.58
ENSMUSG00000020297	Nsg2	85.2433	70.4905	72.8814	58.5096
ENSMUSG00000020300	Cpeb4	70.9033	65.3355	68.8384	74.6096
ENSMUSG00000020303	Stc2	248.473	181.22	77.0491	99.8849
ENSMUSG00000020305	Asb3	91.6898	88.1223	90.0961	95.7869
ENSMUSG00000020307	Cdc34	876.188	934.837	912.058	963.975
ENSMUSG00000020308	Tpgs1	48.6175	21.8442	24.3118	18.1777
ENSMUSG00000020309	Chac2	12.3153	13.4382	8.11318	10.0873
ENSMUSG00000020311	Erlec1	166.351	188.531	163.995	153.286
ENSMUSG00000020312	Shc2	179.654	210.208	145.808	151.275
ENSMUSG00000020315	Sptbn1	3383.08	3693.73	3481.19	3373.96
ENSMUSG00000020319	Wdpcp	43.61	34.2266	31.3991	35.2953
ENSMUSG00000020321	Mdh1	1330.89	1328.72	1398.95	1423.78
ENSMUSG00000020325	Fstl3	20.0475	3.21468	10.1327	14.11
ENSMUSG00000020326	Ccng1	1389.28	1369.3	1915.16	2061.02
ENSMUSG00000020328	Nudcd2	583.153	601.147	669.08	605.016
ENSMUSG00000020329	Polrmt	297.107	240.466	217.67	221.857
ENSMUSG00000020330	Hmmr	817.497	923.439	941.4	970.021
ENSMUSG00000020331	Hcn2	28.3661	17.7361	32.3736	32.2547
ENSMUSG00000020333	Acsl6	26.369	27.0045	34.4074	39.3051
ENSMUSG00000020340	Cyfip2	195.004	149.295	127.598	163.349
ENSMUSG00000020346	Mgat1	291.504	226.99	190.356	210.763
ENSMUSG00000020349	Ppp2ca	2288.42	2412.78	2432.48	2527.93
ENSMUSG00000020357	Flt4	54.1295	38.3642	34.4368	31.2797
ENSMUSG00000020358	Hnrnpab	5025.86	5490.96	6048.27	5710.29
ENSMUSG00000020359	Phykpl	85.8464	70.6823	123.45	132.048
ENSMUSG00000020361	Hspa4	3024.7	3288.58	3679.56	3510.06
ENSMUSG00000020362	Cnot6	999.865	1120.42	1381.68	1202.96
ENSMUSG00000020363	Gfpt2	351.557	397.923	342.173	399.293
ENSMUSG00000020364	Zfp354a	51.9897	46.6899	60.7067	47.4028
ENSMUSG00000020366	Mapk9	336.406	341.043	374.531	404.326
ENSMUSG00000020368	Canx	3326.21	3738.38	4062.21	4071.71
ENSMUSG00000020372	Rack1	16601.9	15268.6	15881.5	16165.9
ENSMUSG00000020375	Rufy1	137.934	175.005	140.717	134.127
ENSMUSG00000020376	Rnf130	229.813	205.237	198.423	210.747
ENSMUSG00000020380	Rad50	604.85	590.862	738.914	696.758
ENSMUSG00000020381	Mrnip	88.9186	84.9753	70.8905	87.7193
ENSMUSG00000020385	Clk4	453.745	428.086	444.389	465.851
ENSMUSG00000020386	Sar1b	138.745	161.714	202.397	169.402
ENSMUSG00000020387	Jade2	265.446	267.506	340.086	342.813
ENSMUSG00000020388	Pdlim4	540.9	483.992	425.187	449.738
ENSMUSG00000020389	Cdkl3	34.8838	40.4216	43.5165	42.3463
ENSMUSG00000020390	Ube2b	588.877	546.281	605.334	653.392
ENSMUSG00000020392	Cdkn2aipnl	281.431	350.302	373.503	381.136
ENSMUSG00000020393	Kremen1	149.398	160.554	114.438	149.23
ENSMUSG00000020397	Med7	136.569	156.764	302.575	329.642
ENSMUSG00000020400	Tnip1	384.826	345.166	335.083	370.059
ENSMUSG00000020402	Vdac1	3059.85	3030.49	2930.53	3162.18
ENSMUSG00000020407	Upp1	388.581	322.444	385.66	377.119
ENSMUSG00000020409	Slu7	497.1	539.971	563.818	547.532
ENSMUSG00000020412	Ascc2	546.344	579.314	539.548	549.554
ENSMUSG00000020413	Hus1	226.611	241.609	343.089	308.535
ENSMUSG00000020415	Pttg1	386.501	416.648	447.401	425.522
ENSMUSG00000020420	Zfp607a	23.4523	33.1784	41.4741	38.3065
ENSMUSG00000020422	Tns3	422.56	405.264	392.778	438.621
ENSMUSG00000020423	Btg2	374.246	247.001	412.992	548.455
ENSMUSG00000020424	Gatsl3	174.007	142.093	162.977	173.426
ENSMUSG00000020427	Igfbp3	269.03	331.753	417.014	462.778
ENSMUSG00000020430	Pes1	1641.82	1715.31	1841.3	1873.5
ENSMUSG00000020431	Adcy1	74.6229	88.0245	71.8901	80.6654
ENSMUSG00000020432	Tcn2	318.458	312.045	385.634	350.902
ENSMUSG00000020434	4921536K21Rik	8.54905	9.28783	6.0782	3.03759
ENSMUSG00000020439	Smtn	377.462	321.264	284.475	263.213
ENSMUSG00000020440	Arf5	576.839	474.735	485.9	468.899
ENSMUSG00000020441	2310033P09Rik	143.679	148.185	145.763	136.137
ENSMUSG00000020444	Guk1	354.574	364.726	298.65	305.548
ENSMUSG00000020448	Rnf185	244.662	265.367	295.564	306.518
ENSMUSG00000020451	Limk2	635.342	619.726	555.754	539.488
ENSMUSG00000020453	Patz1	675.034	647.733	587.139	604.013
ENSMUSG00000020454	Eif4enif1	990.516	1044.74	1128.66	1150.51
ENSMUSG00000020455	Trim11	209.847	214.522	210.552	203.693
ENSMUSG00000020456	Ogdh	843.991	937.946	984.915	930.708
ENSMUSG00000020457	Drg1	1023.57	1099.68	1209.64	1217.06
ENSMUSG00000020458	Rtn4	1886.79	1858.3	1828.16	1852.34
ENSMUSG00000020459	Mtif2	289.146	266.495	364.365	330.728
ENSMUSG00000020460	Rps27a	7892.08	8042.59	8291.47	7440.65
ENSMUSG00000020462	Cfap36	201.346	208.289	187.289	203.684
ENSMUSG00000020463	Ppp4r3b	607.805	606.31	611.409	607.029
ENSMUSG00000020464	Pnpt1	511.271	498.62	606.319	605.999
ENSMUSG00000020467	Efemp1	70.7506	57.1918	96.1325	108.856
ENSMUSG00000020469	Myl7	107.084	79.84	76.9517	72.6217
ENSMUSG00000020471	Pold2	874.703	772.065	609.439	636.298
ENSMUSG00000020472	Zkscan17	988.985	829.176	805.789	821.819
ENSMUSG00000020473	Aebp1	109.049	81.8727	67.8562	64.5633
ENSMUSG00000020474	Polm	87.108	75.659	65.8238	72.6071
ENSMUSG00000020476	Dbnl	619.312	576.221	499.085	542.501
ENSMUSG00000020477	Mrps24	127.701	114.032	121.466	107.908
ENSMUSG00000020482	Ccdc117	348.858	281.019	366.413	344.851
ENSMUSG00000020483	Dynll2	814.898	872.537	729.867	686.715
ENSMUSG00000020484	Xbp1	149.333	179.155	131.629	145.211
ENSMUSG00000020485	Supt4a	438.549	450.854	493.96	437.634
ENSMUSG00000020486	Sept4	10.5004	9.28317	3.05411	3.0369
ENSMUSG00000020491	2810021J22Rik	109.493	128.512	139.669	132.089
ENSMUSG00000020492	Ska2	461.258	510.874	453.509	458.807
ENSMUSG00000020493	Prr11	303.287	330.64	356.302	360.976
ENSMUSG00000020495	Smg8	297.606	345.099	328.993	365.004
ENSMUSG00000020496	Rnf187	894.257	880.952	898.886	827.871
ENSMUSG00000020513	Tubd1	39.8781	19.8128	36.4176	25.2234
ENSMUSG00000020514	Mrpl22	179.483	189.701	189.307	231.887
ENSMUSG00000020515	Cnot8	717.518	729.583	625.614	688.706
ENSMUSG00000020516	Rps6kb1	321.29	366.837	352.264	342.842
ENSMUSG00000020519	Sap30l	154.973	170.964	160.952	158.315
ENSMUSG00000020520	Galnt10	402.813	413.419	330.034	330.762
ENSMUSG00000020521	Rnft1	144.507	164.77	168.024	163.35
ENSMUSG00000020522	Mfap3	543.463	605.205	536.522	586.854
ENSMUSG00000020523	Fam114a2	825.311	832.176	695.465	763.328
ENSMUSG00000020525	Ppm1d	282.485	344.013	328.976	311.585
ENSMUSG00000020526	Znhit3	163.348	208.248	198.395	195.617
ENSMUSG00000020527	Myo19	287.299	293.33	331.992	288.398
ENSMUSG00000020528	Prpsap2	362.057	373.07	318.898	372.073
ENSMUSG00000020530	Ggnbp2	760.009	810.403	693.431	748.2
ENSMUSG00000020532	Acaca	1608.8	1809.49	1687.45	1530.7
ENSMUSG00000020534	Shmt1	635.944	717.244	832.045	800.615
ENSMUSG00000020536	Llgl1	1675.38	1513.07	1190.48	1124.36
ENSMUSG00000020537	Drg2	659.737	719.228	711.613	655.44
ENSMUSG00000020538	Srebf1	1016.66	872.538	588.208	628.247
ENSMUSG00000020541	Tom1l1	35.9103	37.302	31.3993	40.324
ENSMUSG00000020542	Myocd	14.3689	10.3152	1.03658	3.03889
ENSMUSG00000020544	Cox11	111.582	104.697	99.2205	112.927
ENSMUSG00000020546	Stxbp4	448.13	434.244	433.246	389.244
ENSMUSG00000020547	Bzw2	2074.96	1944.33	1930.4	1895.71
ENSMUSG00000020549	Elac2	495.33	479.888	490.952	500.139
ENSMUSG00000020553	Pctp	213.656	234.129	188.311	199.663
ENSMUSG00000020561	Twistnb	265.648	243.616	279.364	250.08
ENSMUSG00000020564	Atxn7l1	143.794	140.896	133.615	103.895
ENSMUSG00000020570	Sypl	547.3	534.822	530.442	588.862
ENSMUSG00000020571	Pdia6	1851.78	1873.84	1871.68	1854.36
ENSMUSG00000020572	Nampt	1960.9	1526.68	1329.16	1473.22
ENSMUSG00000020576	Nbas	381.952	363.789	350.259	364.016
ENSMUSG00000020577	Tspan13	232.18	258.236	351.224	426.457
ENSMUSG00000020580	Rock2	689.922	742.09	803.717	767.352
ENSMUSG00000020583	Matn3	8.45681	14.4494	9.11842	10.0857
ENSMUSG00000020585	Laptm4a	1629.68	1512.19	1629.74	1598.24
ENSMUSG00000020589	Fam49a	92.3401	105.839	138.659	172.365
ENSMUSG00000020590	Snx13	200.368	192.824	204.479	219.807
ENSMUSG00000020592	Sdc1	545.428	501.702	572.926	547.534
ENSMUSG00000020593	Lpin1	445.466	347.286	387.694	343.87
ENSMUSG00000020594	Pum2	1880.11	1793.08	2065	1946.12
ENSMUSG00000020598	Nrcam	60.2514	61.3035	101.177	105.834
ENSMUSG00000020601	Trib2	133.309	120.282	133.613	132.092
ENSMUSG00000020604	Arsg	83.3655	54.02	56.7226	82.6588
ENSMUSG00000020605	Hs1bp3	429.065	460.163	417.083	516.247
ENSMUSG00000020608	Smc6	1356.2	1425.21	1951.58	1798.88
ENSMUSG00000020610	Amz2	491.632	455.006	431.249	470.897
ENSMUSG00000020611	Gna13	679.508	725.526	766.28	821.784
ENSMUSG00000020612	Prkar1a	1357.39	1372.22	1401.98	1351.2
ENSMUSG00000020621	Rdh14	46.3441	39.438	42.523	49.3979
ENSMUSG00000020623	Map2k6	249.635	241.461	225.747	219.834
ENSMUSG00000020627	Klhl29	82.4451	71.4755	54.6975	58.5012
ENSMUSG00000020628	Trappc12	281.804	252.911	242.964	260.155
ENSMUSG00000020629	Adi1	457.373	444.739	579.98	534.414
ENSMUSG00000020630	Rnaseh1	157.951	137.89	136.674	152.254
ENSMUSG00000020634	Ubxn2a	74.3717	93.3648	120.429	138.095
ENSMUSG00000020635	Fkbp1b	38.9954	33.0889	9.1731	26.2199
ENSMUSG00000020640	Itsn2	71.1224	58.0194	42.5559	50.4293
ENSMUSG00000020642	Rnf144a	388.494	364.885	407.931	402.327
ENSMUSG00000020644	Id2	512.25	361.608	208.632	218.878
ENSMUSG00000020646	Mboat2	314.026	259.157	255.114	269.235
ENSMUSG00000020647	Ncoa1	163.683	128.604	148.797	138.153
[truncated: 11,077 more rows]
